# Supplementary material for: SEPAR enables spatial metagene discovery and associated molecular pattern characterization in spatial transcriptomics and multi-omics datasets
Source: Commun Biol. 2025 Dec 10;9:77. doi: 10.1038/s42003-025-09340-w (PMC12820152; doi:10.1038/s42003-025-09340-w)
Supplement: Supplementary file 3 — Supplementary Data 1 [file 42003_2025_9340_MOESM3_ESM.xlsx]

## Sheet: fig2e(1)
Intersection_Description	SEPAR	SpatialDE	SPARK-X	STAMarker	Gene_Count
STAMarker only	FALSE	FALSE	FALSE	TRUE	579
SpatialDE only	FALSE	TRUE	FALSE	FALSE	456
SEPAR ∩ SpatialDE ∩ SPARK-X	TRUE	TRUE	TRUE	FALSE	435
SEPAR only	TRUE	FALSE	FALSE	FALSE	399
SEPAR ∩ SpatialDE ∩ SPARK-X ∩ STAMarker	TRUE	TRUE	TRUE	TRUE	359
SEPAR ∩ SPARK-X	TRUE	FALSE	TRUE	FALSE	317
SpatialDE ∩ SPARK-X	FALSE	TRUE	TRUE	FALSE	273
SPARK-X only	FALSE	FALSE	TRUE	FALSE	228
SEPAR ∩ STAMarker	TRUE	FALSE	FALSE	TRUE	116
SEPAR ∩ SPARK-X ∩ STAMarker	TRUE	FALSE	TRUE	TRUE	83
SEPAR ∩ SpatialDE	TRUE	TRUE	FALSE	FALSE	80
SpatialDE ∩ SPARK-X ∩ STAMarker	FALSE	TRUE	TRUE	TRUE	78
SpatialDE ∩ STAMarker	FALSE	TRUE	FALSE	TRUE	72
SEPAR ∩ SpatialDE ∩ STAMarker	TRUE	TRUE	FALSE	TRUE	42
SPARK-X ∩ STAMarker	FALSE	FALSE	TRUE	TRUE	17

## Sheet: fig2e(2)
SEPAR	SpatialDE	SPARK-X	STAMarker
Ttc28	1700084C06Rik	Ppp4r2	Zscan18
Idh3a	Ttc28	2010300C02Rik	Magohb
Cdc42	Gm34585	Kcnj3	A230077H06Rik
Ndufa2	C030047K22Rik	Basp1	Hsd17b10
Ptk2b	A230077H06Rik	Desi1	Strn4
Gls	Ptk2b	Ttc28	Tmem9
Gpm6b	Nfil3	Rtn3	Atp6v1d
Atp6v1d	Hsd17b10	Rps15	Myo9b
Arf1	Cfap77	Plcxd2	Sf3b5
Cpne6	Gm44257	Cdc42	Tle1
Hlf	AC144408.3	Klf9	Gabra1
Gp1bb	Cpne6	Ptk2b	Galntl6
Cds1	Adgb	Ifitm3	Panx1
Gabra1	Aldh1a3	Cplx1	Msl3
Rps26	Setdb2	Celf5	Inf2
Galntl6	Prune1	Dlgap3	Pcx
Dctn3	Gabra1	Dusp5	Ankrd13b
Fkbp2	Slc17a8	Neto2	Gm36660
Pde10a	Galntl6	Grasp	Asb11
Bcl11a	Sgcg	Id2	Napb
Arf3	Mob3c	Agt	Mgrn1
Igsf3	2310022B05Rik	Kif5a	Cntnap2
Napb	Rmdn3	Rhob	Tmem192
Cntnap2	Gm38604	Sncb	Atad3a
Reep1	Bcl11a	C2cd2l	Cep70
Dnajc5	Arf3	Atp6v1d	Nav2
Hdac4	Napb	Arf1	Rnf166
Sucla2	Mettl7a1	Cpne6	Gm47578
Rps19	4930480K23Rik	Rps18	Sdhb
Nav2	Chchd5	Ndrg4	Fabp7
Ndufa5	Mtap	Pnmal1	Cspg5
Clip4	Gm32828	Uqcrb	Idh2
Sdhb	Zfp280b	Grcc10	Fasn
Cct7	Zfp593	Ifi27l2a	Pbx3
Fabp7	Map3k12	Ndufa6	Lamtor2
1700020I14Rik	Psmg2	Apoe	Tmem44
Nefl	Gm27211	Dclk1	Ctr9
Xpo7	Pi4k2b	Fibcd1	Efhd2
Tenm4	Cracr2a	Adgrb2	Cct3
Ap2s1	Abcb10	Gp1bb	Ugp2
Rap1a	Cass4	Sptan1	Calhm2
Fstl5	Tpsg1	Pip5k1c	Gm26786
Frmd3	Fabp7	Cds1	Jup
Cspg5	Lypd1	Gabra1	Maml2
B4galt6	1700020I14Rik	Mgst3	Cltc
Pbx3	Nefl	Chl1	Cmbl
Lgr6	Fstl5	Ms4a15	Snrnp200
Mal	Aif1l	Rps26	Mgst1
Efhd2	Cspg5	Tax1bp1	Btbd2
Jup	Pbx3	Calm3	Omp
Cltc	Pdgfrb	Galntl6	Kifap3
Hivep2	Calhm2	Dctn3	Chchd4
Tenm2	Gm43950	Slc6a11	Uqcr10
Cacnb3	Dach1	Ddx17	Lmntd1
Oxr1	Cltc	45904	Atxn7l3b
Emc7	Omp	Cxcr4	Nudt19
Kifap3	Ddx18	Nap1l1	Kcna5
Serpini1	Lrrc75a	Bmp7	Ppp2r2b
Uqcr10	Ttll8	Ppfia2	Rgs12
Atxn7l3b	Serpini1	Scn2b	Pfdn1
Tmem255a	Zfp385a	Panx1	Ppp1cb
Btbd1	Enpp6	Inf2	Rps19bp1
Ppp2r2b	Mcam	Ankrd6	Mageh1
Csnk1a1	Dvl2	2310022B05Rik	Gng2
Rgs12	Serpina3n	Elmo2	Lsm6
Ppp1cb	Ctbs	Csgalnact1	Cyp20a1
Ndufs4	Gm49198	Syn3	Cant1
Ddx24	Gna15	Pitpnm2	Uqcrh
Dnm1l	Gm16194	Bcl11a	Cd200
Slitrk4	Oxsm	Fam126a	Chic2
Clstn3	Fbln7	Qdpr	Cd96
Uqcrh	Rgl2	Kcnip1	Cep97
Ptgds	Traf3ip1	Arf3	Bhmt
Dnajc7	Gm45895	Igsf3	Pak3
Shisa6	Slc5a12	Atp5g3	C1qa
Cacna1e	A930007I19Rik	Napb	Ensa
Dnajc6	Myl6b	Tanc2	Matk
Ppp2r1a	Vars2	Stard13	Crlf3
Rps3	Ptgds	Eef1a1	Rps3
Igfbp5	Ahr	Cntnap2	Ppp2r1a
Chchd2	Dhx34	Ndufb3	Aprt
Hnrnph1	Nup37	Scn3a	Stum
Kif1a	Shisa6	Tspan13	Daglb
Snrpn	Trmt10b	Rpl29	Baz1b
Trh	Pdgfb	Hp1bp3	Tmem126a
Gm10800	Gm20063	Grm1	Capn7
Ano4	Gpr45	Prkce	Smarca1
Malat1	Farsa	Ttc3	Gm26582
Ppp3ca	Igfbp5	Myl12b	H2afy
Tmsb4x	4930412B13Rik	Robo2	Malat1
Ndnf	Gyg	Adra1a	Ppp3ca
Zmiz1	Zfp276	Ywhag	Med28
Fam102b	Psmc3ip	Pakap	Opa3
Cox5a	1810055G02Rik	Rps19	Tmsb4x
Vapa	Bfsp2	Slc8a1	Tfcp2l1
Kirrel3	Ankub1	Sybu	Lurap1l
Ano3	Gm30165	Nav2	Fam102b
Grina	Gm10800	Elob	Cox5a
R3hdm1	Hyal5	Ado	Fbxl6
Psmb2	Trh	Ap1s1	Gskip
Atp5b	Msh4	Tmem163	Gm16754
Sem1	Malat1	Cox6b1	Grina
Tspoap1	Ppp3ca	Clip4	Gusb
Tm6sf1	Cyp4v3	Nptn	Psmb2
Pnrc1	Gpr26	Camkk2	Sem1
Hs6st3	2700081O15Rik	Arsb	Med10
Rora	Tmsb4x	St6galnac3	Gabrr3
Dpf1	Ndnf	Kank3	Clspn
Ssbp2	Elf1	Fam19a5	Hs6st3
Camk4	Kirrel3	Gm26870	Rora
Tmod1	Fbxl6	Sall1	Tnk2
Ypel5	Ano3	Sdhb	Evi2a
Eif5a	Eva1c	Lgr4	Akr1a1
Cdkn1a	Matn3	Cct7	1600020E01Rik
Tubb2a	Mus81	Fez1	Gm16126
Foxo1	Tnfrsf10b	Fabp7	Map3k1
Gm13889	Thbd	Cox7a2	Slc48a1
Stmn4	Vwde	Rap1b	Tmod1
Fam163b	Fastkd3	1700020I14Rik	Nrip2
Ppm1e	Rrp8	Shisa9	Sdf4
Ckb	Dbndd1	Nefl	Gm45321
Plcb1	Rora	Tenm4	Ice1
Araf	Gm30624	Bsg	Itpkb
Lgi1	Evi2a	Ap2s1	Cwf19l1
Igfbp2	Natd1	Rap1a	Lin9
Sorl1	Crlf1	Fstl5	Plin3
Scn1b	Dnajb2	Kcnh3	Cers1
Timp2	Camk4	Frmd3	Gm13889
Rap1gds1	Npffr1	Zfp445	Fam212b
Atp6v1b2	CN725425	Mir9-3hg	Sdc4
Mlf2	Fam229b	Cspg5	Ppm1e
Gsn	Armc5	Arpc2	Plcb1
Acsl4	Gm2582	Fbxl16	Ciapin1
Mkl2	Sim1	Asap1	Avpi1
Snca	Tubb2a	Rcn2	Gstm5
Ubb	B930018H19Rik	Adgrl1	Gsn
Rtn1	Ppm1e	Ip6k2	Smim7
Rit2	Gm49126	Mef2c	Gata4
Ednrb	Ckb	Pbx3	Rtn1
Gpm6a	Liph	Fyn	Lsm1
Map7d1	Efna2	Stard8	Ly6g6e
Cers6	Plcb1	Slc3a1	Tmem260
Nrgn	Gipr	Ndufc1	Adck1
Otud7a	Tcea1	Mal	Cubn
Psmc1	Igfbp2	4930555F03Rik	Sesn2
Kcnj4	Gm11808	Rtl8b	Gpm6a
Bsn	Pcbp4	Atp1a1	Inpp5k
Mt3	CT030190.1	Ppp3r1	Rnf41
Atp6v0d1	Prss36	Gpi1	Pcm1
Dpp6	Rars	Farp1	Adamts12
Plppr4	Bop1	Cpne4	Tbr1
Gm20538	Corin	Rap2a	Dnal4
Erbb4	Nme5	Thra	Mprip
Pja2	Gsn	Cep170	Lman2l
Sdcbp	Fgfr4	Pum1	Thnsl1
Zeb2	Zfp27	Hsd17b11	Ak4
Rab3c	Brca2	Ampd2	Dpp6
6430548M08Rik	Snca	Snx7	Sys1
Slc25a5	Gm20671	Hspa8	Fnbp4
Cttnbp2	1810030O07Rik	Btbd3	Tfip11
Syne1	Fan1	Itm2a	G0s2
Ywhaz	Ly6g6e	Jup	Rack1
Icam5	Pafah1b3	Fam81a	Gm28285
Pnmal2	Olfr620	Actl6b	Gpr55
Mt2	Slc35g2	Cltc	Fbxw9
Fam184a	Gm48091	Meis2	Tfpi
Rps15a	E130304I02Rik	Hivep2	Crkl
Wwox	Afap1	Rab3a	Asns
Dpp10	Folr2	Nnat	4930556G01Rik
Tcaf1	Gpm6a	Tenm2	Elp2
Ctsb	Zfp143	Kitl	Dgcr6
Zfr	Bgn	Pdpk1	Commd4
Bin1	Ehbp1l1	Rnf44	Pld3
Kcnmb2	Nrgn	Igip	Pcnt
Map1lc3b	Nfxl1	Mgst1	Sdf2
Calb2	Kcnj4	Dctn6	Osbpl1a
Prpf39	Thnsl1	Oxct1	Ino80e
Dzank1	Aldh18a1	Atp1a2	Cyc1
Mtch2	Ak4	Omp	Use1
Pkm	Thap7	Cacnb3	Smarcd1
Gm45774	Id3	Mast3	Naa16
Klhl9	Dpp6	Setbp1	Ahi1
Atp6v1f	Plppr4	Oxr1	Ralb
Cyc1	Nkain1	Cd81	Ndufa13
Cfl1	Gm17435	Inpp5j	Rrp1
Use1	Adamtsl4	Snhg11	Klhdc4
Tmeff2	Gm35911	Lrrn1	Atp6v1a
Pik3r1	Gm46348	Cplx2	1700022A22Rik
Kctd12	Mms19	Rasd2	Gm45904
Mmp24	Dapk3	Apod	Rasa1
Lhfpl3	Haus8	Meis1	Rgs16
Smarcd1	Gm12153	Sgcd	Cabin1
Nsg2	Zmynd12	Ptms	Ppm1f
Kcnab2	Kif15	Serpini1	Ddx3y
Mgat4c	Icam5	Ctnna2	Ppib
Zfp804b	Pnmal2	Cdh10	Clk2
Ndufa13	Mt2	Sel1l	Efr3a
Laptm4b	Gm281	Tnks2	Ier3ip1
Atp6v1a	Zfp219	Atxn7l3b	Ramp2
Lhfp	Gm13710	Igsf5	Dlgap1
Hist3h2ba	BC065403	2010107E04Rik	Fam20c
Dclk2	Aspa	Matn4	Rpn1
Etl4	Wdr5	Epb41l3	Slc25a3
Rasa1	Dpagt1	Cldn11	Bex2
Fat3	Mtg1	Cox7c	Prpsap1
Lzts1	Gm40438	Anp32a	Minos1
Ndufb7	Calb2	Timm8b	Zdbf2
Zcrb1	Zbtb33	Grin2b	Zfp366
Rprml	Pcdhb7	Btbd1	Stx2
Pafah1b1	Ino80e	Csnk1a1	Celf2
Arap2	Cyp2c38	Hbb-bs	Reep2
Dlgap1	Oaz3	Zc3h14	Ankrd55
Dgkb	Spata48	Rgs12	Ywhae
Fam20c	Kctd12	Ppp1cb	Gnptg
Slc25a3	Gm35657	Kcnmb4	Penk
Kcna2	Cpm	mt-Nd6	Calm1
Adgrb1	Lhfpl3	Snap91	Ift22
Mtx2	Smarcd1	Ntng1	Coil
Bex2	Lpar3	Pard3	Eid2b
Ube3a	Nsg2	Prrt1	Ica1l
Minos1	Hmcn2	Ndufs4	Steap3
Gda	Epp13	Camk2g	Adprh
Tshz1	Lhfp	Gnai1	Abhd10
Celf2	Kdelr3	2810455O05Rik	Lrrn2
Sv2b	Zfp931	Fam207a	Capns1
Aplp2	Pak4	Serpina3n	Gpr63
Phyhipl	Etl4	Epha3	Eps8l2
Reep2	Nppa	Slitrk4	Gria2
Camkv	Neil1	Arpc1b	Ak2
Smdt1	Cfap65	Arc	Mrpl11
Penk	Nipal2	Tpm1	Samd4
Calm1	Taf1c	Tnfrsf19	Rtn4
Trim28	Gm46401	Fam171b	Cmip
Lrrc55	Sat1	Zfp804a	Clptm1l
Ryr2	Dtwd1	5730522E02Rik	Ccdc91
Elovl6	Npy5r	Htatsf1	Ppp3cb
Unc80	Kcng2	Itih5	0610010K14Rik
Frrs1l	Exoc3l2	Sox11	Lamb3
Fjx1	Gm29570	Eif4a2	Lrrn3
Adprh	Dlgap1	Nrxn3	Prr5l
Camk2n1	Pold2	Uqcrh	Tmem50a
Plxna4	Chsy1	Th	Inip
Cacna1a	Dnajc17	Pkig	C1d
Gria2	Dgkb	Dlc1	Bcan
Cdk5r2	Kcna2	Ptn	Smarcc2
Cwc15	Gpr61	Fmo1	Gadd45g
Nedd8	Tgfbi	Rragd	Kat2a
Rtn4	Agrp	Lrrc4	Atp13a2
Smim10l1	Lrrc8c	Rab14	Mbip
Ndufv2	Zc3hav1	Cdk19	Ppt1
Ppp3cb	Gda	Dact1	Upf3a
Bcl11b	Gm26697	Fis1	Esam
Gprasp2	Tshz1	Csrnp3	Asb2
Klhl1	Abca8a	Wasf1	Gnb2
Lrrn3	Dph5	Ubqln2	Bax
Slc32a1	Celf2	Doc2g	Spns2
Sv2a	Sv2b	Slc7a2	Ndufa8
Fkbp1a	Aifm1	Il1rapl1	Kcns3
Cox6c	Penk	Serp2	Mapk1
Ndufa1	Hacd4	Elavl3	Rab34
Eif1	Nfix	Tshz2	G2e3
Eif4g2	Tmco6	Zdhhc8	Ssrp1
Pde4a	Calm1	Ptgds	Nrg1
Epha4	Lrrc55	Ndufa4	Las1l
G3bp1	Sap30l	Mmd2	Arl4d
Gnb2	Rnf185	Fhit	Nap1l5
Mapk1	Zfp341	Cds2	Gdpd1
Dab1	Oard1	Celf1	Dmac2
Copg1	Camk2n1	Aplp1	Amigo2
Cadps	5830418P13Rik	Pum2	Cdk5r1
Atf4	Armh1	Nsg1	Wdfy2
Npy	Gria2	Kalrn	App
Nrg1	Serpinf1	Gm21738	Crmp1
Hs6st2	Cldn14	Stmn2	Trafd1
Nap1l5	Rhbdd3	Auts2	Fcgr3
Setd1b	Rtn4	Shisa6	Arxes2
Cdk5r1	Gm26510	Ndufa11	Htatip2
App	Sp3os	Pla2g16	Zwint
Pcsk1n	Phtf1	Nrxn2	Kcnh2
Crmp1	Prkab1	Dlx1	Atp2b2
Tubb4a	Gadd45g	Dlgap4	Hcfc2
Stox2	Gm12758	R3hdm4	A230087F16Rik
Gm48099	Stat6	Ndufc2	Nme1
Ogfrl1	Fkbp1a	Ndufb8	Hspa14
Runx1t1	Gm47882	Cdk8	Smad5
Zwint	Rpp38	Hbb-bt	Hdac5
Atp2b2	Asb2	Cacna1e	Atp6v1c1
Dnm1	Sgtb	Ensa	Dnajc12
Dock3	Mapk1	Mef2d	Ranbp3
Gng13	Olig2	Maged1	Elavl2
Sparc	Gm35041	Cntn1	Sec61b
Nme1	Rftn1	Tuba1a	Shroom2
Tspan3	G2e3	Dnajc6	Rnd2
Lmtk2	Irak3	Adgrb3	Gpr137
Ube2e3	Npy	Lrba	Cxxc4
Atp6v1c1	Gm45844	Cntnap4	Pop7
Elavl2	Ttc23l	Ube2e2	Smu1
Shroom2	Nap1l5	Kcnc3	Cdk5
Mtpn	Ccdc94	Ppp2r1a	Ssr4
Iqck	Rrp1b	Rps3	Nhlrc2
Mindy2	D930020B18Rik	Brd2	Gpsm1
Myo16	Gk5	Igfbp5	Pcgf1
Gpsm1	Zfp444	Nat8l	Banf1
Pja1	Col4a1	Chchd2	Ddx39b
Slc4a4	Rsg1	Klf16	Hapln3
Stk25	Zwint	Aco2	Fer1l6
Eif4h	Gpr180	Hnrnph1	Lypla2
Grip1	Atp2b2	Ociad2	Lrtm2
Nkiras1	Zbtb9	Cntnap3	Gle1
Syt6	Zcchc3	Kif1a	Lrch4
Atp1a3	Mbd1	Mboat2	Calu
Capza2	Mreg	C1qtnf4	Chchd10
Prss23	Ulk3	Rgs6	2310057M21Rik
Pcmt1	Gng13	Cck	Idh1
Cbfa2t2	Gm10719	Rps3a1	Zfp810
Vsnl1	Ndst1	Pde5a	Med22
Chchd10	Nme1	Spop	Gm26827
Magee1	A630023A22Rik	Mat2b	Pradc1
Marcks	Trub1	Fbln2	E2f7
Plekhb2	Abcb5	Syp	Il17d
2010300C02Rik	Nfatc2ip	Mrc2	Cdon
Dock9	Trmt10c	Fth1	Rtn3
Basp1	Ccdc106	Dynll1	Bmyc
Desi1	Tmprss5	Atp6v0b	Dtx4
Enpp2	Hey2	Asic2	Gnal
Rtn3	Kif23	Snrpn	Cdk15
Rundc3a	Slc14a2	Trh	Grasp
Klf9	Iqck	Gm10800	Ell
Celf5	Myo16	Kcnq5	Smc5
Xkr4	Pla2g4e	Aqp4	D130017N08Rik
Sox4	Gpsm1	Rab7	Chmp7
Id2	Ccdc120	Acvr1b	Prkrip1
Agt	Esr2	Nrcam	Gpr83
C2cd2l	Haus5	Map1b	Fbln5
Ndufa6	Zfp7	Hnrnpa2b1	Fam43b
Slit3	Atp1a3	Barhl2	Smarcb1
Nap1l1	Wrap53	Ptprd	Golgb1
Syn3	Mvd	Cartpt	Atp5g3
Atp5g3	Zfp691	Apc	Pfdn6
Tanc2	Zfp787	Grm4	Egln2
Eef1a1	Gm35998	Tspan15	Hp1bp3
Dpysl3	Opn5	Malat1	Grm1
Scn3a	Tbc1d2	Ppp3ca	Ttc3
Tspan13	Vsnl1	Camta1	Myl12b
Grm1	Capsl	Bola2	Tacr1
Ttc3	Evc2	Mdh2	Dennd5a
Gm26735	Gpr141	Ell2	Mrpl58
Myl12b	Hnrnph2	Tmsb4x	Ndufaf6
Ywhag	2210016F16Rik	Itm2b	Gm20509
Ubr3	Sumo2	Wipf3	Txn2
Cox6b1	2700089I24Rik	Chgb	Cox7a2
Dnm3	Ppp4r2	Foxd3	Ndufs6
Nptn	2010300C02Rik	Sec14l1	Casz1
Gnao1	Pradc1	Ndnf	Gm35419
Rnf220	Wdhd1	Pcbp3	Gm16845
Strbp	Ltv1	Rpl4	Gm9866
Rab2a	Cdon	Pgbd5	Camkk1
Cox7a2	Bysl	Cmtm5	Gm37202
Bsg	Cdyl2	Gm42688	Clcn5
Spag16	Dtx4	Lurap1l	Ash1l
Emc10	4933406J09Rik	Gad1	Smndc1
Arpc2	Ccdc130	Ddx6	Pear1
Fbxl16	Agt	Fam102b	Slc4a1ap
Ndufc1	Mrps2	Cox5a	Meis2
Atp1a1	Gm26823	Prss56	Polr2a
Farp1	Mme	Kirrel3	Acss2
Rad21	Ifi27l2a	Vapa	Trpc7
Thra	Prkch	Ubqln1	2810459M11Rik
Snx7	Tc2n	Ano3	Psma2
Meis2	Zswim4	Atp5k	Ablim2
Kitl	Syn3	Klf13	Anp32a
Disp2	Gins4	Atp2b1	Lage3
Mtmr6	Grm1	Cbln4	Pax5
Cd81	Grhpr	Calb1	Hmgcl
Snhg11	Nfkbil1	R3hdm1	Exoc7
Pcbp1	Mthfsl	Gabrb3	Il18
Meis1	Cfap99	Dnajb5	Casp3
Cited2	Gm20509	Lsm14b	Pemt
Ptms	Nptn	Mdk	Rnpepl1
Ctnna2	Gm26542	Stxbp6	Sbk1
Lars2	Zfp513	Gm42420	Nrxn3
Cdh10	Pik3ap1	Atp5b	Acox3
Tnks2	Gm31363	Dcn	Nufip1
Anp32a	Vax2	Ctgf	Neo1
Grin2b	4930412E21Rik	Tmtc1	Mxd4
Spock2	Vamp5	Large1	Il1rapl1
Hbb-bs	Gm35419	Tceal9	Mcl1
mt-Nd6	Thbs3	Cpe	1300002E11Rik
Ntng1	Asb18	Arid1a	Zdhhc8
Tcf25	Parp10	Eno2	Enah
Pomp	Slitrk3	Med10	Tmtc4
Epha3	Atp1a1	Tspoap1	Lysmd4
Csmd2	Osbpl5	Itm2c	Gjd2
Sox11	Thra	Rps24	Chmp2b
Eif4a2	Mybbp1a	Khdrbs1	Tmem80
Nrxn3	Ano5	Hsph1	AC124555.1
Pkig	Napsa	Cox6a1	Cdkn2d
Itgav	Mmp20	Phldb2	A730056A06Rik
Fgfr2	Meis2	Plce1	Col5a1
Il1rapl1	Gm13713	B3galt1	Gramd1a
Elavl3	Kitl	Sv2c	Brd2
Tshz2	Rccd1	Rora	Apex1
Cds2	Mta3	Rab6b	Gpr153
Sdc3	Mybl2	Negr1	Rapgef3
Chmp2b	Uap1	Ubl5	Nsfl1c
Ndufa3	Gm29571	Azin1	Fth1
Mef2d	Snhg11	Slc25a4	Tmem63b
Tuba1a	Slc12a1	Epha5	Dyx1c1
Cntnap4	Gm48606	Lrrc7	Atp1b3
Iqsec3	Matn4	Glul	E2f6
Mapre3	A230083G16Rik	Gm10801	Tspan15
Nol7	Grin2b	Olfm1	Arntl2
Cck	Gm32592	Slc17a7	Dgcr2
Syp	Hbb-bs	Rplp1	Pnoc
Fth1	BC004004	Cebpd	Ccng2
Dapk1	mt-Nd6	Kcnh7	Itm2b
Dynll1	Ntng1	Dpf1	Parpbp
Kcnq5	2810455O05Rik	Camk4	Adra2c
Tmem47	Zfp689	Mapt	Commd2
Rbm39	Naaa	Ewsr1	Bcor
Atp1b3	Sox11	Fmod	Calb1
Ptprn	Nrxn3	Cox5b	Col9a3
Fam234b	Acox3	Rpl34	Nrxn1
Itm2b	Tpx2	Timm13	Rabl6
Chgb	Il1rapl1	Akap13	Myo1b
Klf13	1300002E11Rik	Tmod1	Ptpa
Nrxn1	Lum	Ppp1r1a	D10Jhu81e
Dcn	Tbc1d7	Aqp1	Cct4
Arid1a	Uhrf2	Gm45321	Cpe
Cpe	Clcn7	Clcn4	Cox6a1
Eno2	E330023G01Rik	Ptpro	Dguok
Gucy1b1	Tnfrsf9	Cldn5	Ecsit
Cox6a1	Isg15	Cacna2d2	Kcnj10
Epn1	Gpr62	Eml5	Ankrd37
Ubl5	Frg1	Zmat2	Sgta
Epha5	Itgb4	Grin1	1700066M21Rik
Glul	Plk5	6430571L13Rik	Chrac1
Olfm1	Fpgt	Ypel5	Selenok
Cox5b	Tuba1a	Ctxn3	Mcc
Mtor	Hemk1	Pdzrn4	Csrnp1
Pdzrn4	Tecrl	Cdh22	Psma7
Tyro3	Ces4a	Deptor	B4galt4
Psma7	Cck	Apold1	Crebl2
Gabarapl1	Prdm5	Tomm22	Tspan7
Tspan7	Gm45768	Psmc3	Hars
Arpp21	Ccdc175	Cdkn1a	Dync2li1
Lrrc40	Myo7b	Klhl40	Ccdc39
Rasa2	Npas1	Tyro3	Rasl11b
Rasl11b	Fth1	Heyl	Rbfox1
Rbfox1	Taco1	Cdhr1	Atp5a1
Atp5a1	Kcnq5	Agap2	Bbc3
Cacng5	Gm2447	Tubb2a	Wdr48
Atp6v1h	Gm26763	Psma7	Ufc1
Cpa6	Gmpr	BC031181	Atp5d
Kcnb1	Gm3854	C130071C03Rik	4921539H07Rik
Vamp2	Lbr	Stk26	4732496C06Rik
Tmem35a	Lmf2	Ctnnb1	Ak3
Fbxw7	Itm2b	Gm13889	Rnf8
Foxg1	Foxd3	Postn	Gm49358
Ncam2	Chgb	Tspan7	Gm20503
Nrg3	Baiap2l2	Stmn4	Btg2
Psma5	Slc29a1	Dgkz	Gtf2h5
Btg2	Dcn	Plekha2	Psmb4
Foxp2	Cpe	Arpp21	Cutc
Thsd7a	Dph7	Fam163b	Anks1b
Anks1b	Gm13219	Tubb2b	Zbtb38
mt-Cytb	Epha5	Ppm1e	Mre11a
Mbp	Glul	Gm33838	Kctd4
Tubb5	Olfm1	Lrrc40	Tubb5
1810037I17Rik	Aloxe3	Ckb	Atg4b
Arfgef3	Heatr4	Rasl11b	Krt10
Dner	Med14	Rbfox1	Dner
Trim44	Fam206a	Rasa2	Rasgrp1
Tmem132d	9630041A04Rik	Stard10	Creb1
Rasgrp1	Sgf29	Atp5a1	Lrp12
Lix1	Onecut2	Grm8	Zxdc
Snap25	Scara3	Sh3glb2	Ndufb9
Ablim3	Tnfrsf12a	Gm10717	Ap1s2
Lrp12	Ccdc114	Plcb1	A2m
Psip1	Creg2	Zfp385b	Loxl1
Ndufb9	Csrnp1	Lgi1	Cst3
Erc2	Gm26770	Igfbp2	Pin1
Dgki	4930568A13Rik	Atp5f1	Smurf1
Ap1s2	Acad9	Parp4	B9d2
Ik	Gm20756	Hpca	Lman2
Rnf157	Itpka	Scn1b	Kcnk1
Nsf	Arpp21	Sobp	Kcnb2
Cst3	Dmrt1	Slc12a2	Cox7b
Ociad1	Rasa2	Avpi1	1110034G24Rik
Sntb1	Rasl11b	Cpa6	Api5
Rims1	Rbfox1	Kcnb1	Zic2
Gm20442	Rpusd4	Atrx	AI849053
Kcnb2	Vamp2	Vamp2	Slc39a10
Cox7b	Trim30d	Aldoc	Dlg2
Scn3b	Fbxo46	Plp1	Plekha5
Rcan2	Csnka2ip	Igfbp7	Gm26608
Pde4b	Slc7a11	Jund	E130309D02Rik
Etnk1	Irak1bp1	Rap1gds1	Cuta
Usp46	Pax7	Fbxw7	Atp2a2
Dlg2	Dact2	Atp6v1b2	Dlat
Plekha5	Plac1	Kcnip4	Mrpl55
C130073E24Rik	Ido2	Gsn	Stab2
Mpp2	Plcg2	Reep5	Mgat5b
Nrep	Sema6c	Foxg1	Clu
Acsl3	Samd13	Ncam2	Nmb
Ntrk3	Cutc	Cd63	Coa3
Cacnb4	Gm45030	Pbx1	Ccdc107
Stau2	Mios	Atp6v1g2	Flywch2
Atp2a2	Mog	Otop2	Qpct
Zic1	mt-Cytb	mt-Nd1	Wdr47
Lgr5	Gemin8	Slc7a11	Sptbn1
Homer1	Stat5a	Adamts19	Pfdn5
Sipa1l1	Mbp	Wls	Igf2bp1
Abr	Crisp2	Mkl2	Mag
Gnb5	Zbtb41	Snca	Kcnk9
Prkca	Lonrf1	Trpc4	Fhdc1
Chd3os	Dner	Cav1	Ngef
Clu	Zfp708	Ubb	2210016L21Rik
Nmb	Tmem132d	Selenop	Sde2
Sez6	Rasgrp1	Selenom	Fkbp6
Sptbn1	Snap25	Rtn1	Mak
Rnf187	Prpf38a	Grm7	Timm10
Eif3c	Sfrp2	Btg2	Adamts20
Slc6a20a	Tirap	Ly6g6e	Rcc1l
Tmem30a	Ap1s2	Mapk10	Grk2
Kcnc2	Zfp791	Nkain2	Spa17
Mag	Ints7	Dync1i1	Josd2
Ywhah	Nsf	2900079G21Rik	Usp18
Brinp1	Zfp935	Fus	Phf21b
Ubc	Cst3	Foxp2	Dnlz
Kif2a	Olfr1062	Prkcg	Hmox2
Nlgn2	Sntb1	Psmb4	Prr3
Chd3	Rims1	Map1a	S100a10
Ndufb2	Kcnb2	Serbp1	Idua
Fam19a2	Gm3839	Anks1b	1500009L16Rik
Ctxn1	Gm6260	Qk	Ccdc149
Hnrnpul2	Ipp	Gnas	Osbpl8
Id4	Sp100	Mitf	Zcchc18
Gprin1	Adgrg4	mt-Cytb	Glrb
Wbp2	Rcan2	Wdr26	Bex3
Uqcrc1	Edn3	Nefh	Pim3
Pitpnc1	1810024B03Rik	Psmb1	Krtcap2
Hnrnpdl	Usp46	Mbp	Gnai2
S100a10	Dlg2	Kctd4	Tmem116
Spon1	C130073E24Rik	Gpm6a	Loxhd1
Tuba1b	Nrep	Tubb5	Eva1a
Hsbp1	Glmn	Nupr1	Rbm19
Zcchc18	Gzmk	Map7d1	Fam96b
Glrb	Rtkn2	Zfand5	4921524J17Rik
Ghitm	Glra2	Adgrl3	Cyb5r3
Mmp16	Arhgap4	Hsp90ab1	Gabpb1
B3gat2	Gm13479	Cers6	Sfxn1
Bex3	Sipa1l1	Alx3	Klc1
Adarb2	Zfp809	Arhgef17	Snx18
Pcdh10	Tsacc	Bgn	Gpr75
Pacsin1	Prkca	Igf2	Pgls
Ubash3b	Midn	Arx	Ddrgk1
Dlg4	Paox	Nrip3	Rasa4
Marcksl1	Star	Pura	Gpr27
Elmo1	Anxa11	Tcf4	Ndufb6
Acot7	Mlycd	Atp6v1e1	Abhd17a
Dcx	Nmb	Sipa1l2	Npas4
Cx3cl1	Sez6	Ctbp1	Srsf11
Ogn	Dsp	Tbc1d9	Calm2
Gm15564	Katna1	Syt7	Scamp1
Klc1	Sult2a3	Nrgn	Cct8
Polr2m	Slc6a20a	Mff	45722
Nckap1	Igf2bp1	Fam155a	Eif3g
Ddx5	Mag	Arhgef9	4930404H11Rik
Sema3c	Alx4	Cdh6	Lmcd1
Rheb	Ppp1r17	Tmem132d	Gm6225
Csmd1	Soga1	Rasgrp1	Rab10os
Sema5a	Tubg1	Kcnj4	Commd7
Pitpnm3	Vip	Lix1	Map2k2
Ndufb6	AA986860	Akap11	Tpcn2
Tmem108	6530403H02Rik	Mprip	Sdhaf4
Ncdn	Trim47	Mt3	Ppp2r2c
Calm2	Ctxn1	Id3	Gal
Msi2	4933440M02Rik	Uqcrc2	Syce2
Uchl1	Id4	Dpp6	Hepacam
Vdac1	Zfp64	Plppr4	Pygb
Limd2	Birc3	Prdx2	Txn1
Scamp1	Chmp1b	Sorcs3	Sec63
Cct8	Nkrf	Atp6v0d1	Dopey2
Scg2	Radil	Snap25	Fbxo28
Meg3	4930435C17Rik	Ablim3	Napa
Atp5j	Prr3	Ildr2	Ric8b
Crim1	Slc47a1	Lrrtm4	Emc6
Spock3	9230112D13Rik	Kat6b	Adgra3
Smap2	Irf1	Cystm1	Mrpl20
Tmem132b	Plscr3	Ywhab	Impact
Slc38a2	Cyp2j11	Snrpd2	Gna11
Hist1h2bc	Zgrf1	Shisa2	Hsf5
Slc38a1	Spon1	Grm5	Ubtd1
Syn1	Proser1	Camk2a	Usp3
Npdc1	Atp2c2	Tmem176a	Htra1
Sh3gl2	Spr	Cdkl5	Usb1
Trim35	Syndig1l	Psip1	Aktip
Junb	Hspbap1	Ndufb9	Uba2
Pgrmc1	Art3	Pde1c	Mrpl30
Lin7c	Arap1	Igfbp6	Fam98b
Trnp1	Gm33497	Pja2	45723
Rgcc	Gm2694	Dpysl5	Aldh1a1
Ybx1	Klhl15	Dgki	Coq9
Frzb	Morn2	Stk39	Ldhb
Safb	Gm26721	Ap1s2	Dynlrb1
Snn	Gm17276	Rack1	H2afv
mt-Nd4	Ino80b	Fscn1	Gm816
Napa	Pcdh18	Csnk1g3	Clns1a
Rasgef1a	Egfl6	Reln	Ash2l
Tspyl1	Mmaa	Zeb2	Ptprf
Pea15a	Slc15a2	Adcy8	Nap1l2
Mrpl20	Dcx	Xylt1	Timm17a
Impact	Cx3cl1	Nsf	Park7
Cacnb2	Gxylt1	Trim9	Ndufv1
Rgs7	Cmtm3	Clca3a1	Kif1bp
Kcnma1	Relt	6430548M08Rik	Znrd1
Ptk2	Ogn	Grin2a	Klhl4
Gria4	Marveld1	AC165271.1	Sdccag3
Rasgrf1	Zdhhc16	Stxbp1	Rnf167
Tppp	Mmrn1	Ppp1r12b	Pcif1
Pfkp	Klc1	Slc25a5	Chn2
Syngr3	Ciart	Cttnbp2	Yif1a
6330403K07Rik	Igdcc3	Syne1	Blcap
Snap47	Sema3c	Skp1a	Mocs2
Plekha1	D11Wsu47e	Ywhaz	Tnc
Arf5	Lsm8	Ociad1	Apoe
Abl2	Ttll3	Sntb1	Dclk1
Ldhb	Mfsd4b4	Pnmal2	Tax1bp1
Dynlrb1	Gm15964	Icam5	Mgst3
Clasp1	Ncdn	Igf1	Hint1
Nap1l2	Calm2	Nme7	Clp1
Lbhd2	Msi2	Gm20442	Eif1ax
Thsd4	Uchl1	Kcnb2	Acta1
Kcnj3	Zfand2b	Mt2	Ppp1r21
Rps15	C030037D09Rik	Scn3b	Capn13
Ssb	Hmgcs2	Cox7b	Snrpe
Plcxd2	Thg1l	Plch2	Cldn10
2900011O08Rik	Haus1	Hba-a1	Mdn1
Gdi1	Kifc1	Lrfn5	Psmd3
Slc1a3	Agbl5	Mrfap1	Slc8a1
Ap2m1	Vars	Fam184a	Tomm70a
Kif5a	Scg2	Chdh	D7Ertd443e
Ndrg4	Gm26965	Ldlrad4	Kank3
Apoe	Pah	Rps2	Twistnb
Ndufb5	Wipi1	Cap2	Kmt5a
Dclk1	Vangl1	Lrrc4c	Shisa9
Snrk	Gm26820	Gm38393	Zkscan14
Mgst3	Slc38a1	Palm	Coprs
Ms4a15	4930595D18Rik	Rab11fip4	Zfp445
Ddx17	Gm30504	Egr4	Dcaf11
Hint1	Slc26a7	Gm10419	Pacs2
Eif1ax	Gm49395	Dpp10	Lypd6b
Tob1	Gm28638	Nr4a1	1110012L19Rik
C230088H06Rik	Pigm	Ankrd63	Fam131b
Ajap1	Junb	Rcan2	Arxes1
Fam126a	Agbl2	Tcaf1	Snrnp40
Stip1	Hist1h2be	Aspa	Adra1b
Gpc5	Rgcc	Zfr	Gm21974
Slc8a1	Trhr	C230004F18Rik	Atp1a2
Ap1s1	Frzb	Bin1	Armc4
Alcam	Dopey2	Ppp1r16b	Fam107a
Tomm70a	Snn	R3hdm2	Znfx1
Camk1d	Slc16a11	Stx1b	Prpf8
Kank3	Gm10739	Usp46	Timm8b
Fam19a5	Cdc45	Kcnmb2	Zfp251
Gm26870	mt-Nd4	Trdn	Pard3
Eef1a2	Cndp1	Rab40b	Nacc2
Lgr4	Pagr1b	Magi2	Guk1
Ube2g1	Nkd2	Cdk17	Rcor3
Shisa9	Impact	Dlg2	Bud13
Gsk3b	Ddb2	Clcn1	Cyhr1
Mir9-3hg	Otub2	Calb2	Atp23
Asap1	Catsper3	Tesc	Mrps24
Rab11a	Gjc1	Gjb6	Spag17
Rcn2	Mon1a	Neto1	Mras
Pla2g7	Gm44284	C130073E24Rik	Fis1
Adgrl1	Scn11a	Prpf39	Atp5e
Mef2c	Pnpla6	Mpp2	Lysmd3
Luzp2	Gm31013	Col9a2	Ndn
Rbms3	Spns3	Nrep	Slc22a23
Ppp3r1	Gm26623	Laptm4a	Drc1
Cux2	Pkd1l2	Rpl26	Ndufb8
Clstn2	Aldh1a1	Gm19757	Emp3
Rab3a	Osgepl1	Celf3	Rgs17
Nnat	Kcnab1	Tpgs1	Med31
Oxct1	4931406C07Rik	S100a8	Rsph14
Atp1a2	Sppl2b	Tox3	Nrp1
Inpp5j	Gm10037	Ankrd45	Ociad2
Cplx2	Pop4	Cacnb4	Flot1
Cnrip1	Lbhd2	Prkar1a	Garem1
2010107E04Rik	Plcd3	Pkm	Actr1b
Timm8b	Kcnj3	Snhg6	Cartpt
Ttll7	Plcxd2	Gm45774	Hagh
Syngr1	Mybpc2	Egr1	Snx3
Nptx2	Slc6a4	Atp2a2	4930513D17Rik
Gnai1	Adam34	Mapk8ip3	B4galnt4
Tpm1	Slc1a3	Homer1	Btbd10
Dync1h1	Skint9	Cyc1	Gm17750
Zfp804a	Yif1a	Sipa1l1	Scyl2
Rabac1	Ift27	Cfl1	Hmgn3
Nacc2	Cep44	Chsy3	Zfp651
mt-Nd2	Ndrg4	Nucks1	Gm42688
Rragd	Apoe	Tmeff2	Pgbd5
Nlgn1	Dclk1	Abr	Cmtm5
Fis1	Cth	Gnb5	Cmtm4
Ubqln2	D630003M21Rik	Egr3	Itpr3
Chd6	Zfand1	Prkca	Nek1
Atp5e	Ms4a15	Ccnd2	Riok1
Ndn	Otof	Ccsap	Lsg1
Msl1	Spata6	Caly	Hyal2
Cltb	Fam126a	Aldh2	Col8a1
Aplp1	Pofut2	Pik3r1	Fbxo4
Pum2	Stk32a	Mfsd2a	Rp9
Elavl4	D2hgdh	Mrpl3	Mcrip2
Ugcg	Coq2	H3f3b	Optn
Stmn2	Ccl28	Kctd12	Stx4a
Ndufa11	Creld2	Chd3os	Timm13
Enho	Ezh2	Sdk1	Dus3l
Nrxn2	Plekhh3	Clu	Ppp1r1a
Ndufc2	Rgs11	Ptpn1	45718
Tmem178b	Gm26870	Ndufb10	Chka
Smchd1	Ccdc173	Amph	Zmat2
Nat8l	Kmt5a	Lhfpl3	Pold1
Ndufs1	1190007I07Rik	Lrig1	Ctxn3
Ociad2	Gm11973	Gm20390	Nudcd3
Tmem59l	Shisa9	9530059O14Rik	Mark4
Psap	Zkscan14	Nmb	2510009E07Rik
Garem1	Sox10	Smarcd1	Atp9b
Snx3	Spag5	Ubl3	Abca1
Grm4	Slc6a16	Uqcr11	Taf3
Eif4b	Rcn2	Grem1	Pwwp2b
Prkacb	Mef2c	Gm36423	Psat1
Wipf3	Ccdc191	Nsg2	Mcm7
Pcbp3	Ppp3r1	Myt1l	Sh3glb2
Atp5k	Hus1	Sez6	Tmem70
Gabrb3	Gm5134	Sptbn1	Zfp385b
Trhde	Nnat	Rnf187	Megf10
Hsph1	Ankrd39	Ndufa13	Bivm
Rab6b	Kcnj2	Ahi1	Hpca
Azin1	Cpxm1	Rrp1	Otud5
Gm10801	Atp1a2	Sdha	Aldoc
Slc17a7	Inpp5j	Pfdn5	Angel2
Pip5k1b	Acvrl1	Islr	Gria1
Timm13	Rasd2	Slc6a20a	Ift43
Ppp1r1a	Thumpd3	Cntfr	Banp
Zmat2	Taf12	Atp6v1a	Calcoco1
Grin1	Gtf2h4	Lhfp	Gad1os
Add1	Gm5444	Hist3h2ba	Zeb1
Mapk8ip2	Fam149b	Tmem30a	Rftn2
Phactr1	Mlh1	Slc35f4	Clk4
Tomm22	Itgb1bp1	Nxph1	Stac
Psmc3	Gm32005	Mag	Gm30524
Agap2	Nptx2	Dclk2	Cisd1
Dgkz	Erbb2	Slc35f1	Dnaic1
Plekha2	Lrmp	Etl4	Ift20
Gatad2b	Gnai1	Nppa	Psmb1
Sh3glb2	Gm2885	Ywhah	Rcl1
Zfp385b	Dna2	Brinp1	Zfp704
Aldoc	Zfp804a	Ror1	Polr2g
Gria1	Hgf	Alx4	Hsp90ab1
Kcnip4	4930556J02Rik	Brinp2	Atp6v1e1
Gm42418	Stam2	Ppp1r9b	45908
Cd63	Rragd	Rasa1	Psmb6
Selenom	Angptl4	Lrp4	2010320M18Rik
Mapk10	Atp23	Map2k1	Tmem242
Dync1i1	Gm11146	Cacna1c	Tmx4
Chrm2	Krba1	Tspan18	Card10
Mitf	Mlkl	Arhgef2	Isoc1
Zc3h7a	Adssl1	Lzts1	Gtpbp1
Cisd1	Zfp830	Ipo13	Fkbp9
Ift20	Adgre4	Fat3	Dxo
Psmb1	Stmn2	Tcp1	Sorcs2
Cend1	Crispld1	Ackr1	Grin2a
Zfp704	Bpifc	Astn2	Ramp1
Hsp90ab1	1700112D23Rik	Abcb1a	Gm28153
Mapre2	Smc1b	2210016L21Rik	Chek2
Igf2	Zc3h4	Trappc6b	Chdh
Pura	Myo15b	Ubc	Nagk
Atp6v1e1	Rnf40	Rpl37	Tmem55b
45908	Ppdpf	Slc4a10	Elovl2
Psmb6	Slc25a47	Ipcef1	Fkbp14
Gm15976	Fabp12	Stmn3	Syt17
Uqcrc2	Axin1	Kif2a	Alg8
Tmx4	2010110G14Rik	Gdpd5	Pdzph1
Lrrtm4	Gm14232	Rprml	Cisd2
Chga	Ptcd3	Kcna4	Ric8a
Snrpd2	Trib1	Tiam2	Slc38a3
Camk2a	Ctgf	Pafah1b1	Tm2d1
Cdkl5	Gm12506	Tpi1	Ankrd45
Lpgat1	Gm36694	Mdh1	Tex264
Pde1c	Spc25	Chd3	Smyd4
Mtf1	Lig1	Hsp90aa1	Gm20618
Uqcrfs1	Mcrip2	Matr3	Gm19583
Fscn1	Mrm2	Epas1	Gm15494
Clca3a1	Pdp2	Rasa3	Nbdy
Grin2a	Gm10801	Rasl10b	Gm4876
Igf1	Idnk	Synpo	Gucy1a1
Hba-a1	Cebpd	Scn2a	Intu
Gm38393	Slc17a7	Dlg3	Map3k9
Ly6h	Fmod	App	Pmm1
Stx1b	Gm9774	Tnpo1	Grb10
Rab40b	Spag1	Dlgap1	Rnf149
Gdi2	Aqp1	Dalrd3	AI314180
Cdk17	Glt8d2	Pcdh9	Gm15657
Magi2	Gm34809	Dgkb	Aldh1l1
Rpl26	Cldn5	Ndufb2	Cacna1c
Prkar1a	Cyyr1	Cox17	Gm9725
Gucy1a1	Grin1	Ctxn1	Gpr139
Calr	Serpinb6c	Pcp4l1	Gm3143
Caly	Pde12	Kcna2	Med16
H3f3b	Tmem45b	Slc25a3	Matr3
Slc24a2	Gm11290	Cacna1h	Dalrd3
Amph	Pigv	Ank2	Appl1
Myt1l	Gm49325	Bex2	Pcdh9
Scn1a	Gpr39	Fa2h	Szrd1
Necap1	Postn	Sptbn2	Gm17018
Scoc	Mroh7	Nedd4	Urgcp
Slc35f1	Tefm	Mmp19	Idh3b
Fnbp1l	Nmnat1	Dip2c	Rgs10
Map2k1	Zfp617	Rab3b	Fgf12
Cacna1c	Nrarp	Ube3a	Rbfox3
Nos1ap	1700052H01Rik	Sphkap	Dpy19l1
Matr3	Vmn1r206	Trp53i11	1700037H04Rik
Scn2a	Kcnip4	Gda	Slc9a3r2
Dlg3	Etv4	Hspa2	Aknad1
Dalrd3	Cd63	Shank1	Adcy2
Pcdh9	Cib2	Spp1	A230001M10Rik
Trim37	Gm19299	Gprin1	B230354K17Rik
Fam49a	Hgh1	Prdx5	Cc2d1b
Tusc3	Selenom	Runx2	Asphd2
Clstn1	Dync1i1	Syt5	Copb1
Ndufa10	Gm31121	Pdcd4	Slc23a4
Idh3b	Mlh3	Prrc2a	Tmx1
Nedd4	Pcdhga12	B2m	Lama5
Rab3b	Gm12446	AI593442	Syt11
Sphkap	Polr3a	Tshz1	Mcrip1
B2m	Rcbtb2	Fgf12	Cndp2
Fgf12	Gm48651	Cox4i1	Ttll1
Atrnl1	Rpl19	Celf2	Svbp
Slc12a5	Folr1	Sv2b	Foxo4
Rbfox3	Nemp2	Rbfox3	Exosc9
Grb2	Igf2	Abca8a	Ntsr2
Atp6ap2	Gm28051	Grb2	Klhdc1
Phykpl	Zfp46	Fcgr2b	Eya1
Adcy2	Ndc80	Atrnl1	Pcp4
Lypla1	Nfatc1	Camkv	Zfp688
Mgp	Ttc32	Hmox2	3110035E14Rik
Thy1	Zfp668	Phykpl	Fam20a
Dnajc8	Lrrtm4	Hnrnpdl	1110032A03Rik
Shisa8	Btla	Ywhae	Mfsd10
Syt11	Camk2a	Ubxn11	Celf4
Cadm3	Calcr	Smdt1	Slc25a18
Gng3	Pde1c	Rsrp1	Smco2
Cacna2d1	Fam105a	Penk	Kcnq2
Npepps	Gm31045	Calm1	Fos
Rab6a	Acot9	Cadm2	Plxnb2
Hba-a2	Scube2	Adcy2	Malt1
G3bp2	B830012L14Rik	S100a10	Errfi1
Atp1b2	Gm37359	Col1a2	Kcnd2
Uqcrq	Clca3a1	Sp9	Scd2
Pcp4	Cacna1s	Lrrc55	Maf1
Mobp	Igf1	Chmp4b	Cnr1
Xiap	Pnpla2	Mgp	Rps5
Cyp46a1	Chek2	Rpl35a	Tenm3
Celf4	Lrrc45	Thy1	Tmco1
Epha6	Hba-a1	Rps21	Carnmt1
Eomes	Mrps36	Shisa8	Cul1
Mctp1	A430033K04Rik	Sh3bgrl2	Jmjd8
Itfg1	Irf3	Synpr	1810010H24Rik
Slc1a1	Vtcn1	Spon1	Ddx51
Zfhx3	AC121788.1	Tuba1b	Gm27032
A830018L16Rik	Cdk17	Cacng3	Tagln3
Fos	Tesc	Hsbp1	Lct
Zfp706	Mocs1	Gm26917	Atp2a3
Kcnd2	Ints13	Zcchc18	Syt1
Rpl14	Wnt5a	Glrb	Katnb1
Scd2	Rtn4ip1	Camk2n1	Hap1
Chd9	Sorbs3	Atcay	Abcc12
Slc6a1	Smyd4	Gjb2	Macrod2
Sult4a1	Wdr49	Plxna4	Arntl
Rps5	Zbtb43	Bag5	Klhl28
Tenm3	Capn5	Ncan	Neurl1a
Jmjd8	Pigx	B3gat2	Cab39l
Rangap1	Cdc42ep1	Nfia	Rad1
Ypel3	Tomm20l	Bex3	B3gntl1
Fuz	Hdhd3	Syngap1	Litaf
Kcnc1	Tbkbp1	Syt11	Nsmf
Cpne8	Arid3a	Adarb2	Chil1
Hnrnpc	Shd	Grin3a	Slc6a6
Sqstm1	Cacna1c	Syndig1l	Qtrt1
Vps28	Map2k1	Cadm3	Sncaip
Pitpna	Tmem150c	Ppp1r9a	Vps29
Syt1	Gm5544	Pcdh10	Ier2
Lrrtm1	Drc3	Pcolce	Camk2b
Pfn2	Pinx1	Gria2	Gfm2
Gabrg2	Mndal	Cacna2d1	Arf4
Hap1	Rnf215	Shisa3	Gm36642
Necab2	Adam33	Cdk5r2	Prdm4
Ank3	Mroh2b	Gng3	Chmp4c
Zfp280d	Gm49289	Rab6a	Crocc
Cpeb4	Proca1	Hba-a2	S100a5
Ncam1	Gm40323	Serpinf1	Opcml
Map2	Rnpc3	Pacsin1	Chst1
Lmo4	Zbtb5	Rasgrf2	Itgb6
Hnrnpk	Rassf4	Atp1b2	Trappc5
Nr2f2	Exosc4	Uqcrq	Fam96a
Tceal5	Baz1a	Prickle1	Tmem176b
Serpine2	Zfp11	Pcp4	Ap5m1
Psd	Sat2	Cyp2j6	Lrrc75b
Vps29	Rab3b	Fcgrt	Txnrd1
Pclo	Gucy1b2	Mobp	Cblb
Vtn	Gm42456	Fgf13	Hook2
Gabra2	Mid2	Sik3	Gpx3
Nrsn1	B2m	Ifitm2	Sh3bp4
Emsy	Rbfox3	Rtn4	Rnf141
Dlgap2	Grb2	Cyp46a1	Gng11
Gad2	Hars2	Gm29683	Mrpl43
Camk2b	Col6a4	Dlg4	Ddx47
Etv1	Dnmt3c	Zcchc14	Dennd6a
Taok1	Gm46102	Epha6	Adam3
S100a5	Mgp	Mctp1	Sowaha
Opcml	Shisa8	Ppp3cb	Anp32e
Chst1	Bco1	Eomes	Uvssa
Trim2	Gm14964	Itfg1	Cish
Sort1	Inhba	Slc1a1	Pcmtd2
Sash1	Gm40578	Gabra5	Ikzf1
Lrmda	Nfia	Bcl11b	Cxcl14
Plpp3	Dnaaf5	Zfhx3	Mettl2
Tuba8	Hba-a2	Slc20a1	Fars2
Sf3b2	AW551984	Prkg1	Gorab
Lamp5	Taf9b	Smpdl3a	Rab27b
Got1	Pcp4	Samd12	Coch
Rplp2	Mobp	A830018L16Rik	4933428C19Rik
Nefm	Npc1l1	Atp5j2	Mettl16
Sema3e	Epha6	Fos	Gpx1
4930524O07Rik	Smco2	Chrm1	Ccnl2
Sub1	Gm34664	Cacna1d	P2rx7
Foxp1	Eomes	Slc32a1	Micu3
Rpl8	Zfhx3	Syn2	Zfp51
Gria3	Fos	Rpl23	Polr2e
Gm1673	Camta2	Dcx	Chuk
Snx10	Ap4b1	Clta	Zfp292
Anp32e	Kcnd2	Cx3cl1	Fbf1
Gja1	Gm13211	Kcnd2	Mcub
Dlx6os1	Fam216a	Ogn	Acad12
Smim27	Gm20342	Sv2a	Tmem179
Cacybp	Slc6a1	Prokr2	Rhbdd1
Srebf2	Ccne1	Fkbp1a	Nhp2
Pdhb	Tenm3	Rpl14	Cib1
Cplx1	Vrtn	Rbms1	Hdac11
Sncb	Tmem140	Scd2	Ssna1
Uqcrb	Ddx51	Cox6c	Slc43a2
Ntrk2	Kcp	Klc1	Eml3
Calm3	Lct	Slc6a1	Ing4
Slc6a11	Frmd7	Eif1	Mpp4
Ppfia2	Mrpl51	Uqcc2	Klhl23
Elmo2	9130410C08Rik	Ndufa1	Tmem208
Ndufb3	Fxyd1	Cnr1	Eif1b
Luc7l3	Vim	Pex5l	Nkap
Prkce	Shcbp1l	Eif4g2	Vdac2
Robo2	Syt1	Nckap1	Atg14
Adra1a	Pfn2	Rps5	Lamb1
Pakap	Dvl1	Tenm3	2810001G20Rik
Hdac11	Gabrg2	Epha4	Cwc22
Elob	Med6	Sparcl1	Sf3b6
Sybu	Abcb4	Ddx5	Gm49373
Tmem163	Lag3	Sema3c	Mast3
Fez1	Cab39l	Pcbp2	2310043O21Rik
Gorasp2	Lmo4	Ypel3	Mpc2
Hspa9	Eme2	Tubb3	Smim14
Kcnh3	Glis2	Gnb2	Vash2
Eif5	Nlrc3	Pitpnm3	Fam91a1
Slc3a1	Nr2f2	Gm27032	Tcf3
Fyn	Sphk1	Ndufa8	Card19
Vdac2	Eri1	Cmss1	Paqr8
Gpi1	Slc15a5	Mapk1	8030442B05Rik
Rufy3	Xlr5a	Dlx2	Tram2
Cpne4	Rabep2	Gm20425	Fam171b
Chn1	Gm48834	Dusp14	Ubald1
Ampd2	Qtrt1	Kcnc1	Sppl3
Hspa8	Gal3st1	Ubtf	Ptn
Btbd3	Wdr53	St6gal1	Zfp827
Gm21949	Serpine2	Serinc1	Dact1
Syt4	Vtn	Ttyh3	Doc2g
Apod	Zswim9	Dab1	1700123J17Rik
Smim14	Nrsn1	Ccdc88a	Ppp2r5d
Igsf5	Scara5	Adarb1	Il15ra
Cldn11	Camk2b	Rbmx	Tmem256
Snap91	Gm36642	Aebp1	Ndufa4
Cxxc5	Prox1	Fxyd1	Spcs2
Camk2g	Prdm4	Cdk14	Bscl2
Dynll2	Erbb3	Vim	Abhd11
Arc	S100a5	Eef2	Auts2
Fam171b	Pdzd9	Syt1	Pla2g16
Sppl3	Wnt2b	Cadps	Maged1
Th	Sash1	Stac2	Cntn1
Gphn	Rph3a	Lrrtm1	Drd2
Ptn	Emb	Pfn2	Adgrb3
Evl	Lamp5	Npas4	Plxna2
Csrnp3	Btk	Ptov1	Nme8
Wasf1	Insc	Npy	Aco2
Rsrc2	Rpp25l	Nrg1	Mat2b
Doc2g	Acot6	Ncdn	Jade2
Ndufa4	Nefm	Gabrg2	Fbln2
Kalrn	Mknk2	Arl4a	Gm14410
Auts2	Gpr108	Phactr3	Dus4l
Mt1	Foxj1	Necab2	Atp6v0b
Dlx1	Uckl1os	Gng4	Asic2
R3hdm4	Tfb1m	Calm2	Ddit3
Cdk8	Glp2r	Ank3	Sec13
Hbb-bt	Gpx3	Msi2	Ptprd
Maged1	4930523O13Rik	Uchl1	Apc
Nfib	Gria3	Hs6st2	2310016D03Rik
Cntn1	Nov	Macrod2	Casc1
Adgrb3	Ing2	Cpeb4	Camta1
Aco2	Sord	Whrn	Mdh2
Swi5	Foxo6	Rab37	Gm21988
C1qtnf4	4632404H12Rik	Hmgcs2	Lrrc41
Mat2b	Gja1	Nap1l5	Por
Fbln2	Cdpf1	Adgra1	Adnp
Atp6v0b	Krt1	Cdkn1b	Zfp667
Asic2	Ikzf1	Ddn	Gad1
Kif21a	Mettl2	Vipr2	Fam129a
Aqp4	AC127697.2	Limd2	Fam213a
Rab7	Gm44973	Map2	Tceal9
Nrcam	Arl5a	Scamp1	Itm2c
Map1b	Grtp1	Rasal2	4930505A04Rik
Ptprd	Cyr61	Ncam1	Kif20a
Apc	Gm15738	Slitrk5	Lamtor3
Camta1	Grwd1	Sp7	Negr1
Mdh2	Pecr	Cdk5r1	Slc25a4
Sec14l1	Rnf25	Scg2	Msrb1
Gad1	Oxld1	Lmo4	P3h4
Ddx6	Fhad1	Gpc6	Epb41l4b
Ppp2r5a	Ifitm3	Purb	Edc4
Aak1	Zbtb45	Meg3	Pts
Cbln4	Cplx1	Hnrnpk	Iqch
Atp2b1	Gm2824	Atp5j	Aass
Gap43	P2rx6	Cbx6	Thoc1
Stxbp6	Sncb	Stox2	Kti12
Rnf11	Frmd8	Crmp1	Mrpl54
Jarid2	Fitm2	Mpz	Apold1
Tceal9	Gfra3	Spock3	Mtrr
Itm2c	Nusap1	Smap2	Isca2
Kmt2e	Slc6a11	Ndufab1	Adamts16
Arl6ip1	Rnaset2b	Nhsl2	Fzd1
Negr1	Vhl	Nr2f2	Jak2
Slc25a4	Mcub	Rpl22l1	Hnf1b
Lrrc7	Ppfia2	Slc13a4	Slc12a2
Kcnh7	Pklr	Runx1t1	Aim2
Rplp1	Mtmr7	Nptx1	Tmem191c
Mapt	Mink1	Zwint	Plp1
Aes	Cdr2l	Klhl2	Dut
Rpl34	Zfp58	Bmi1	Incenp
Ptpro	Fbxo6	Ube2ql1	Pbx1
Eml5	Tmem163	Rpl13	Cd180
Cdh4	Aqp11	Hist1h2bc	Chpf2
Pianp	Gm4924	Atp2b2	Selenop
Cdhr1	Nprl2	Sphk1	Gm49361
Rnf14	Kcnh3	Dnm1	Gabrd
BC031181	Pcdhgc5	Slc38a1	Gnas
Galnt13	Cpne4	Elmod1	Pgap1
Zfp207	Cib4	Dock3	Rgs4
Cystm1	Ampd2	Fkbp1b	Amfr
Ndufs2	Kcnd1	Syn1	Bend4
Atpif1	Gm16341	Gng13	Emid1
Atp5f1	4930556N09Rik	Grik2	Fndc5
Kif1b	Trmt12	Pten	Rpp21
Ckmt1	Ttf2	Slc13a3	Zfp36l1
Atrx	Igdcc4	Ina	Nrip3
Plp1	Ccdc81	Sh3gl2	Tcf4
Jund	Fam71d	Zbtb20	Ctbp1
Reep5	Ube4a	Gal	Mff
Larp4b	Apod	Slc27a1	Fam155a
Pbx1	Sgcd	Rps9	Sema7a
Atp6v1g2	Fam83d	Nmt1	Fra10ac1
mt-Nd1	Igsf5	Nme1	Gm47465
Selenop	Cyp39a1	Jph4	Prmt2
Grm7	Gm38304	Serpine2	Prdx2
Nkain2	Rap2c	Psd	Anapc11
Serbp1	Traf6	Junb	Ywhab
Gnas	Micall2	Vtn	Jkamp
Tuba4a	Col4a5	Atp1b1	Ccdc124
Afdn	Trim14	Gabra2	Unc119
Csdc2	Snap91	Lin7c	Eif4ebp1
Zfand5	Pan2	Prrc2b	Zfp467
Usp16	Rsph1	Bambi	Fig4
Fndc5	Pggt1b	Lsamp	Ccdc32
Adgrl3	Tbl3	Arl8b	Chchd6
Nrip3	Fam171b	Txn1	Plch2
Tcf4	Tusc1	Hnrnpu	Bbs4
Syt7	Th	Nrsn1	Fbxw5
Mff	Ptn	Emsy	Lca5l
Cdh6	Iqub	Dlgap2	Hsd17b7
Fam155a	Gon7	Rbp1	Magoh
Arpc5l	Ccdc181	Ube2e3	4933427D06Rik
Prdx2	Tdrd12	Rgcc	Usp22
Cnp	Doc2g	Necab3	Mrpl3
Ildr2	A330049N07Rik	Camk2b	Snrpb
Adk	Gm35721	Trf	Ndufb10
Pkia	Gm45356	Ybx1	Ubl3
Ywhab	Ndufa4	Frzb	Slc1a2
Grm5	Ctu2	Afap1l2	Ggnbp2
AC124561.1	Ankrd9	Ppp2ca	Slc37a1
Tacc1	AC168220.3	Baiap2	Tmem86a
Reln	Sycp2l	Erbb3	Sdha
Adcy8	Shmt2	Cdh19	Git1
Pcsk2	Abhd11	Ski	Sh3bp5
Stxbp1	Auts2	Shroom2	Seh1l
Ppp1r12b	A930029G22Rik	Kcnf1	Smim11
Abat	Gm44992	Msra	Gpat4
Skp1a	Il17rd	S100a5	Ackr1
Nme7	Hbb-bt	Snn	Tada3
Mrfap1	Drd2	Mest	Stmn3
Cap2	Ccdc28b	Psd3	Tprgl
Zfyve9	Ftl1-ps1	Sort1	Mdh1
Nr4a1	Uhrf1	Hey2	Selenoh
Fgf14	Lrrc3b	Sash1	Prcp
Pacsin2	C1qtnf4	mt-Nd4	Bap1
Egr1	Fbln2	Slc12a6	Fam213b
Pcdh7	Olfr111	Nat14	Bms1
Synj1	Zfp273	Rasgef1a	Pcp4l1
Chsy3	Arhgap25	Tspyl1	Tmie
Rtf1	Aqp4	Tmem176b	Lmbrd2
Sdk1	Map1b	Napa	Cnpy2
Oaz1	Barhl2	Hnrnpa0	Frmpd1
Nr2f1	Ptprd	Iqck	Scgn
Ubl3	Apc	Tuba8	Prdx5
Gm5441	Emp2	Lamp5	Psmd8
Slc1a2	Cdr2	Mtfp1	Cox4i1
Nxph1	Gm5086	Got1	2310039L15Rik
Nell1	Myg1	Myo16	Irs1
Ipo13	R3hcc1	Cacnb2	Pcdhga1
Kcnd3	Kctd15	Cdc42se2	Atm
Atp5c1	Ercc6	1700012B09Rik	Cadm2
Slc4a10	Npcd	Rplp2	N4bp2l1
Ipcef1	Mast1	Rgs7	Klhl26
Stmn3	Gad1	Vstm2a	Dmwd
Tpi1	Vwa5b1	Gpsm1	Synpr
Tiam2	Prss56	Pja1	Fam92a
Mdh1	Cbln4	Prnp	Polr1d
Hsp90aa1	Atp2b1	Grik5	Grin3a
Epas1	Stxbp6	Eif4h	Stk16
Mlc1	Jarid2	Nefm	Gm11549
Rasa3	Mfsd13b	Gria4	Pgm2
Pcp4l1	Oxnad1	Phldb1	Gm26885
Pax6	C230014O12Rik	Gm45341	Chrnb2
Hspa2	Itm2c	Atp6v1g1	Rala
Ehd3	Mxd1	4930524O07Rik	Pik3c2g
Spp1	Rab26os	Pfkp	Rasgrf2
Prdx5	Mkx	Slc25a23	Akt1
Ankhd1	Rad51ap1	Hpcal4	Tm2d2
AI593442	Cfap221	Syt6	Cyth4
Psmd8	Fam78a	Atp5h	Ccl25
Cox4i1	Sod3	Syngr3	Srp14
Pcdhga1	Tmem104	B230334C09Rik	Gtf2b
Rsrp1	Gpr160	Cnot7	Prkg1
Cadm2	Lrrc7	Uba2	Map2k7
Sp9	Rplp1	Atp1a3	Ccdc112
Hspa4l	Fyb	Itga7	Clta
Rpl35a	Tmprss11d	Add2	Pdrg1
Synpr	AC154345.1	Gpx3	Erp29
Cacng3	Ptpro	6330403K07Rik	Aig1
Gm26917	Apold1	Rpl8	Tmem60
Rps10	Zfp286	Ankrd34c	Sparcl1
Ndufs7	Hsbp1l1	Kcnh5	Pcdh20
Grin3a	Cdhr1	Gria3	Elac1
Cyfip1	Pde7a	Plekha1	Gpn3
Shisa3	Srfbp1	Gm1673	Pcbp2
Tm2d2	Oprd1	Sox5	Prss12
Fgf13	Alkbh4	Ralyl	Serinc1
Slc25a22	Fam114a1	Vstm4	Fbxo32
Eif4a1	Fzd1	Nov	Lrp10
Zcchc14	Cbx8	Prss23	Adora2b
Arglu1	Zmynd19	Arf5	Sdhc
Fryl	Gm10561	Tiam1	Gng4
Gabra5	Plp1	Abl2	Bcas2
Slc20a1	Tnfsf10	Aldh1a1	Dbi
Prkg1	Cerkl	Pip4k2a	Casc4
Hcn1	3110040N11Rik	Fmnl2	Rasl10a
Dst	Pbx1	Ldhb	S100b
Syn2	B130046B21Rik	Sowaha	Cplx3
Prune2	mt-Nd1	Rpl32	Arpp19
Clta	Zfp770	Lrp1b	Nfe2l2
Atp6v0e2	Cd180	Vsnl1	Slc30a3
Rbms1	Gpr89	Chchd10	Bod1l
Uqcc2	Shc1	Gja1	Tox
Ndrg3	Selenop	Cox8a	Cacnb1
Edil3	Fah	Pak1	Bmi1
Myo5a	Grm7	Ywhaq	Ntm
Sparcl1	Nkain2	Dlx6os1	Pfkfb4
Lonrf2	Fam163a	Lbhd2	Ascl4
Pcdh20	Pdcd1lg2	Rps14	Dtx1
Pcbp2	Ppfibp2	Igfbp4	Cby1
Tubb3	Emid1	Gtf2i	Disc1
Cmss1	Setd6	Lcat	Tceal1
Dusp14	D130020L05Rik	Rpl13a	Cox14
Serinc1	Rpp21	Plekhb2	Rap1gap
Adarb1	Usp43	Gm34838	Baiap2
Cdk14	Cnpy3		Flna
Tspan9	Nrip3		Fam227b
Ncor2	Pm20d1		Stat3
Phactr3	Syt7		Psd3
Gng4	Ephx2		Pex5
Cyfip2	Fam155a		Rab43
Dbi	Slc41a3		Fam69b
S100b	Bnip1		Dus1l
Ddn	Ptgs1		Mtfp1
Pcdh15	Umps		Cdc42se2
Vcp	Snw1		Adcyap1r1
Purb	Cyp2c39		Prnp
Nipsnap2	Grm5		Diablo
Ube2ql1	Med17		Agbl3
Ntm	Nme6		Tubgcp6
Elmod1	Reln		Klc4
Mllt11	Togaram2		Fign
Grik2	Stxbp1		D030056L22Rik
Taldo1	Olfml3		P4hb
Zbtb20	Ciao1		Asrgl1
Atp1b1	Notch2		Mydgf
Prrc2b	Nme7		Lrp1b
Cox14	Slc25a43		Mien1
Trf	Prox2		Taf1b
Ppp2ca	Rasgrp4		Cox8a
Baiap2	Nr4a1		Tcaim
Msra	Esyt1		Armc8
Kcnf1	Gm12147		Plekhd1
Nfasc	Eif4enif1		Surf1
Psd3	Myo7a		Rps14
Slirp	Dclk3		Gm8633
Map7d2	Psen1		Egfr
Nat14	Zfp959		Igfbp4
Mtfp1	Egr1		Capn10
Cdc42se2	Spata21		Ddah2
Sema6a	Adgrf2
Adcyap1r1	Zp3r
Prnp	Cenpn
Gm45341	Slc6a20b
Rbbp4	Palb2
Tecr	Tcta
Hpcal4	Plekha8
Atp5h	Ctdsp1
Rims2	Sirt5
Ankrd34c	Spata24
Nrn1	Gm47283
Ralyl	Tsnaxip1
Tiam1	Nxph1
Zfand3	5430402O13Rik
Tspyl4	Fbxl14
Lrp1b	Ccdc180
Cox8a	Astn2
Pak1	Fap
Faim2	Zfp940
Bc1	Lnx2
Rps14	Stmn3
Pds5b	Mdh1
Igfbp4	Hsp90aa1
Rpl13a	Utp14b
	Epas1
	Kcnj9
	Slc22a28
	Pros1
	Bmp1
	Fancg
	Rnf26
	Zfp715
	Pcp4l1
	Mmp19
	Gm48913
	Depdc1a
	Mrps15
	AC113204.1
	C1ql1
	Lpcat4
	Tsta3
	Spp1
	AI593442
	2310039L15Rik
	Tmprss7
	Acsbg2
	Gm4673
	Gm48619
	Kcna6
	2810429I04Rik
	Gm12968
	Col1a2
	Sp9
	Trp53rka
	Hsd17b14
	Mcur1
	Gm29185
	Synpr
	Lhx4
	Gjb2
	Grin3a
	Shisa3
	Spata2l
	Plaa
	Gm29811
	1700010J16Rik
	C9
	Cep350
	AC140304.1
	Slc27a5
	Zfp324
	Gm7247
	Cd34
	Gabra5
	Slc20a1
	6330562C20Rik
	Ccdc63
	Ndufaf8
	Blnk
	Sparcl1
	B230112J18Rik
	Elac1
	Gm39469
	Zfp790
	Tubb3
	Cmss1
	F13a1
	Exoc8
	Plekhg3
	Aebp1
	Adora2b
	Alyref2
	Gng4
	Dbi
	Slc27a4
	Rasl10a
	Fam46a
	Gm44993
	Hpgd
	Ccdc169
	Hsf2bp
	Egf
	Col6a1
	4930441H08Rik
	Fam161a
	Dedd
	Epo
	Plekhg5
	Ube2ql1
	Gm6871
	Unc45b
	Gm15759
	Loxl3
	Lck
	Lurap1
	Snhg18
	Irgq
	Zbtb20
	Rgs3
	Atp1b1
	Zfp692
	Suv39h2
	Decr1
	Trf
	Nudt15
	Baiap2
	Kcnf1
	Psd3
	Gm5914
	Dus1l
	Zfp446
	Gm42705
	Ankar
	Smcr8
	Zfyve16
	Gm45341
	Ubap1l
	Hpcal4
	Mettl4
	Tubgcp6
	Piga
	Abca6
	Dok2
	Ankrd34c
	Nrn1
	Ralyl
	Als2cr12
	Gm47599
	Fmnl2
	Pak1
	Nhej1
	Gm14697
	Gm32857
	Fam189b
	Igfbp4
	Gm34838

## Sheet: fig2f
Gene	Morans_I	Group				Group	Gene_Count	Mean_Morans_I	Median_Morans_I	Std_Morans_I	Min_Morans_I	Max_Morans_I	Q25_Morans_I	Q75_Morans_I
SUOX	0.135494	Background				Background	8026	0.157523	0.153248	0.0217638	0.120612	0.583157	0.146415	0.162063
LRRC75A	0.165528	Background				STAMarker	463	0.151607	0.15135	0.00800593	0.12926	0.173989	0.14624	0.157103
HSPA9	0.155514	Background				SPARK-X	227	0.152575	0.153203	0.00635538	0.135883	0.174779	0.148559	0.157042
EIF4G1	0.136661	Background				SpatialDE	270	0.158198	0.157706	0.0107447	0.134717	0.187228	0.149498	0.166219
SHC1	0.14959	Background				SEPAR	399	0.167189	0.165559	0.0062488	0.15984	0.193094	0.162456	0.17036
CALY	0.225185	Background
ABL2	0.141779	Background
ACAD9	0.151223	Background
ATL3	0.158567	Background
LYRM2	0.146512	Background				Comparison	Test	Statistic	P-value	Significance
MYH9	0.142924	Background				STAMarker vs Background	Mann-Whitney U (one-sided)	1.60461e+06	1	n.s.
PSEN1	0.149157	Background				SPARK-X vs Background	Mann-Whitney U (one-sided)	848366	0.961466	n.s.
MLC1	0.177296	Background				SpatialDE vs Background	Mann-Whitney U (one-sided)	1264270	1.50735e-06	****
PTPN12	0.155386	Background				SEPAR vs Background	Mann-Whitney U (one-sided)	2.59888e+06	1.41651e-98	****
COQ8B	0.141971	Background				SEPAR vs SpatialDE	Mann-Whitney U (one-sided)	81367	1.75031e-29	****
KBTBD11	0.17231	Background
ICA1	0.157428	Background
ATP5PB	0.151748	Background
SECISBP2L	0.145622	Background
RIMS2	0.147221	Background
NOS1AP	0.164194	Background
MT-ND6	0.165398	Background
SH2B1	0.137497	Background
CYP46A1	0.205406	Background
ANXA11	0.155198	Background
ALKBH7	0.168553	Background
RPF2	0.161927	Background
DBT	0.138129	Background
WDR48	0.146919	Background
ENDOG	0.131288	Background
C20orf194	0.153294	Background
HK1	0.1725	Background
SUN2	0.182596	Background
ERI3	0.18199	Background
PLEKHO1	0.144194	Background
MANEAL	0.158876	Background
SERPING1	0.153147	Background
TST	0.141092	Background
PODXL	0.163409	Background
ACTN1	0.171304	Background
FASN	0.160776	Background
PPP1R11	0.145299	Background
HSPBP1	0.164575	Background
SQLE	0.159684	Background
NUP50	0.143815	Background
SYT4	0.21278	Background
HEBP2	0.148275	Background
MZT2A	0.161076	Background
SLC6A7	0.168332	Background
FAM104A	0.153353	Background
C11orf49	0.14748	Background
MAPT	0.184976	Background
S100A4	0.142421	Background
XRCC5	0.158639	Background
CAMK2A	0.204392	Background
GOSR2	0.158124	Background
DNMT3A	0.139119	Background
FAXDC2	0.153492	Background
DCAF7	0.160939	Background
COL1A1	0.232853	Background
NOL4L	0.139744	Background
C3orf14	0.161758	Background
ARL8B	0.16102	Background
UBE4B	0.160101	Background
TANK	0.12626	Background
MIR4458HG	0.133393	Background
SLC25A11	0.168368	Background
TIMMDC1	0.138042	Background
ACTR1A	0.169008	Background
PDE4B	0.152143	Background
TKFC	0.159759	Background
ABLIM1	0.144888	Background
KDM5C	0.153406	Background
PSMD5	0.141751	Background
GM2A	0.148033	Background
CEBPB	0.153475	Background
POLB	0.15471	Background
SEC61A2	0.154873	Background
ERICH3	0.149693	Background
EMC10	0.151336	Background
FAM160A2	0.153854	Background
BAALC	0.166031	Background
SPCS2	0.153968	Background
RABEP1	0.153064	Background
SNU13	0.17834	Background
ZBED5	0.156233	Background
HEXB	0.152021	Background
RMC1	0.138342	Background
SLC5A6	0.144732	Background
SLC6A8	0.158091	Background
PRR12	0.144144	Background
TMEM47	0.156451	Background
CKAP5	0.149733	Background
NDFIP1	0.229092	Background
AREL1	0.148406	Background
LRRC8B	0.176319	Background
PMPCA	0.14501	Background
SKIV2L	0.131667	Background
IGIP	0.156888	Background
CRLF1	0.169567	Background
CNEP1R1	0.156771	Background
KCTD17	0.161844	Background
MAT2A	0.146538	Background
RTL10	0.140304	Background
CUEDC2	0.163433	Background
SRSF10	0.160811	Background
SLC35E2B	0.156407	Background
ADAR	0.155445	Background
CERS5	0.147464	Background
PRRT3	0.157273	Background
NDUFA9	0.165246	Background
ARHGEF11	0.13611	Background
ELOF1	0.159104	Background
AKIRIN1	0.14857	Background
TMED8	0.152756	Background
NFASC	0.148563	Background
HYOU1	0.160783	Background
BET1L	0.157652	Background
TACC2	0.152681	Background
CNOT3	0.150003	Background
UBR3	0.146187	Background
SEPHS2	0.159639	Background
FH	0.148914	Background
NAT10	0.15069	Background
ORC3	0.15711	Background
C16orf45	0.196973	Background
ACER3	0.140766	Background
UBTD2	0.141148	Background
AFG3L2	0.168619	Background
AC027031.2	0.145639	Background
VPS37C	0.152777	Background
FLNA	0.161496	Background
MPHOSPH6	0.1548	Background
PREPL	0.234159	Background
VPS4B	0.159489	Background
MRPS22	0.159797	Background
RAB14	0.15072	Background
MARK3	0.139906	Background
TRIM46	0.140644	Background
TMEM43	0.149612	Background
CORO1A	0.153525	Background
CARD19	0.14613	Background
INAFM2	0.135602	Background
SPEF1	0.147465	Background
ABCF3	0.145006	Background
YEATS4	0.145104	Background
DYNC1LI1	0.16694	Background
MED13	0.136045	Background
PIGT	0.154684	Background
SLC27A5	0.154838	Background
GLUD1	0.153957	Background
ADAM11	0.160651	Background
TMEM145	0.159102	Background
HBA2	0.272688	Background
MPHOSPH8	0.146732	Background
SHISA9	0.163093	Background
RABIF	0.158167	Background
KPNB1	0.168264	Background
BCL6	0.159256	Background
DPF1	0.170464	Background
SLC50A1	0.142046	Background
SAA1	0.518429	Background
PSD	0.179987	Background
CPSF6	0.153203	Background
NLGN4X	0.161688	Background
PPP1R35	0.140993	Background
ATP6V1H	0.186021	Background
PWWP2B	0.142048	Background
RDH14	0.15169	Background
MED11	0.146241	Background
DHX16	0.136285	Background
OSBP	0.14601	Background
MFF	0.150387	Background
USP25	0.137351	Background
FLAD1	0.147882	Background
MIGA1	0.160397	Background
CDV3	0.133888	Background
TECPR2	0.161557	Background
NRN1	0.231314	Background
THRB	0.151288	Background
PCNT	0.153142	Background
MGST2	0.14441	Background
SKIL	0.147661	Background
GNPDA1	0.141832	Background
SHISA7	0.157251	Background
CD44	0.141837	Background
SNX32	0.154663	Background
ATN1	0.145766	Background
CCM2	0.166743	Background
MRPS16	0.152773	Background
MRPL45	0.150039	Background
BCCIP	0.142281	Background
SUCLA2	0.17064	Background
SEH1L	0.157981	Background
ZC3H15	0.172329	Background
ELFN2	0.166604	Background
FAM98A	0.14741	Background
DOHH	0.154714	Background
HSD17B10	0.148686	Background
FHOD3	0.152922	Background
ANAPC7	0.154297	Background
TMEM94	0.144359	Background
FOPNL	0.160135	Background
PLXNB1	0.146814	Background
COL26A1	0.14983	Background
SUMF2	0.155515	Background
DLL3	0.173822	Background
CNST	0.134754	Background
CLIC1	0.179454	Background
ARL1	0.153692	Background
ELOC	0.164976	Background
KIAA1143	0.148404	Background
PRKCG	0.199031	Background
ABI2	0.159545	Background
TRAPPC12	0.138507	Background
PHF10	0.144675	Background
MAP1A	0.263834	Background
USP8	0.144147	Background
OSBPL1A	0.155443	Background
ATP5PF	0.194301	Background
CNOT7	0.158447	Background
NR2C2	0.152696	Background
KIF9	0.145648	Background
CAPG	0.149256	Background
UBE2Q1	0.158922	Background
SS18L1	0.149009	Background
CBWD1	0.153316	Background
APBB3	0.143232	Background
SLC41A1	0.13996	Background
ZBED1	0.151865	Background
FNTB	0.155428	Background
SDCBP2	0.149762	Background
RNASEH2C	0.157509	Background
CLSTN1	0.264869	Background
MARCH5	0.145297	Background
MAST3	0.209119	Background
GNAO1	0.222196	Background
LRRC4	0.164364	Background
SAFB2	0.153159	Background
ANP32B	0.169133	Background
SLC35F6	0.1657	Background
C19orf66	0.142988	Background
CTR9	0.141608	Background
FBXW11	0.140453	Background
FOXP4	0.136089	Background
LINC00507	0.219633	Background
DDA1	0.150542	Background
ABCB8	0.161062	Background
CYBA	0.146309	Background
GALNS	0.151116	Background
TLN1	0.145489	Background
RPS17	0.147996	Background
OSER1	0.151859	Background
EPCAM	0.174702	Background
ZNF672	0.148444	Background
DNAJB9	0.15817	Background
INIP	0.143116	Background
CDK16	0.145137	Background
NAP1L5	0.188619	Background
MRPL43	0.147144	Background
UXT	0.141269	Background
HDAC3	0.144148	Background
LRRFIP2	0.13452	Background
AMDHD2	0.157374	Background
XPOT	0.141738	Background
CLUH	0.14301	Background
EBAG9	0.153944	Background
GATAD1	0.147133	Background
GRIK3	0.154399	Background
TCF12	0.1526	Background
WASHC3	0.139044	Background
RASGRF1	0.174925	Background
PLCD3	0.159446	Background
PES1	0.143624	Background
ZNHIT1	0.159673	Background
ARFIP2	0.134276	Background
SLIT3	0.153915	Background
PRKAR1B	0.232507	Background
PSMA3	0.148812	Background
MCL1	0.156378	Background
SLCO2B1	0.143686	Background
AIMP2	0.148821	Background
PRPF6	0.139806	Background
PTPRM	0.141128	Background
NAMPT	0.159595	Background
CABP1	0.231248	Background
CCDC12	0.161401	Background
S100A16	0.169708	Background
SLC27A4	0.150927	Background
SYT13	0.17086	Background
SMIM14	0.147047	Background
KIAA0319L	0.142711	Background
UBALD2	0.14762	Background
TTC19	0.143141	Background
RSRP1	0.150672	Background
MLLT6	0.150426	Background
CHST1	0.187287	Background
PDIA2	0.135532	Background
KIF5C	0.193446	Background
TMEM50A	0.151821	Background
CAMK4	0.181912	Background
COA6	0.156982	Background
PABPC1	0.146522	Background
SPRY4	0.146729	Background
SF1	0.16203	Background
MIR7-3HG	0.165429	Background
TMEM176B	0.148853	Background
MPPED2	0.137725	Background
ROBO2	0.145569	Background
C5orf30	0.143624	Background
NDUFB4	0.190753	Background
STK11	0.153766	Background
SETD5	0.155027	Background
MED24	0.150682	Background
DPH3	0.157366	Background
POLR2B	0.166966	Background
ABHD17A	0.163875	Background
FXYD7	0.21182	Background
WRAP73	0.152521	Background
M6PR	0.155981	Background
TNFRSF25	0.15712	Background
MRPL44	0.145915	Background
CRACR2B	0.178301	Background
MYDGF	0.160656	Background
GRK3	0.14092	Background
CACNA1E	0.151279	Background
COX19	0.162338	Background
ACSS1	0.130226	Background
ZNF385D	0.140206	Background
SYBU	0.169792	Background
RTN2	0.160379	Background
ANAPC15	0.156739	Background
SRP9	0.157602	Background
MRPL9	0.137552	Background
SCN3B	0.207509	Background
PMM1	0.155007	Background
LIPE	0.171387	Background
SLC27A1	0.163213	Background
TM4SF1	0.128262	Background
CTU2	0.144047	Background
TCEAL6	0.16998	Background
H3F3A	0.188297	Background
BCLAF1	0.137727	Background
AZGP1	0.258482	Background
CCDC106	0.162898	Background
DDX23	0.152039	Background
CPD	0.150761	Background
CYSTM1	0.14336	Background
ATP6V0E1	0.14831	Background
SWI5	0.156629	Background
LGI2	0.146478	Background
C22orf39	0.157697	Background
EFCAB14	0.157903	Background
GLCCI1	0.153002	Background
SNX2	0.149621	Background
FOXK1	0.142267	Background
TEN1	0.141269	Background
SMG7	0.157013	Background
ZNF213	0.131639	Background
CKLF	0.152552	Background
PIK3CB	0.138334	Background
CD81	0.154528	Background
NOP56	0.158886	Background
DCTN3	0.159485	Background
AMOT	0.137324	Background
COPS3	0.148971	Background
CSNK1G3	0.134021	Background
HDHD5	0.159211	Background
SMUG1	0.162412	Background
PPL	0.158474	Background
ZBTB44	0.152694	Background
PDCD7	0.14098	Background
DDX6	0.158922	Background
EML2	0.152279	Background
LRRC24	0.160944	Background
OPN3	0.161631	Background
TFDP2	0.147328	Background
GAS8	0.142528	Background
GNL3	0.142487	Background
TMEM258	0.157667	Background
PPP1R16A	0.144048	Background
EXOSC4	0.155519	Background
APH1A	0.153713	Background
BOLA3	0.145526	Background
JAKMIP1	0.15913	Background
CRY2	0.155914	Background
TRIM37	0.179985	Background
PPFIA4	0.140887	Background
NT5DC1	0.155306	Background
B3GNT2	0.150299	Background
CERS2	0.170581	Background
SNRNP200	0.140821	Background
PSMC2	0.156628	Background
KCNK4	0.145664	Background
CCDC137	0.153481	Background
DDIT3	0.142566	Background
WAC	0.167601	Background
SRSF3	0.15049	Background
WDR77	0.152604	Background
AIF1	0.149569	Background
NAP1L2	0.189725	Background
TRIM26	0.147086	Background
KXD1	0.143164	Background
UBE2W	0.156703	Background
GJA1	0.201833	Background
SYF2	0.149916	Background
KPNA4	0.151846	Background
GATM	0.171369	Background
SDC2	0.145517	Background
SNX3	0.189798	Background
TP53BP2	0.144736	Background
LZTS3	0.167968	Background
TMEM63B	0.159823	Background
LRRC59	0.135145	Background
ISG15	0.20052	Background
ELAVL4	0.211912	Background
FOXN3	0.151001	Background
STX1A	0.199832	Background
TMEM230	0.144096	Background
CNTN1	0.165074	Background
MGAT5B	0.157174	Background
SH3BGRL3	0.149254	Background
FBXO6	0.1485	Background
PIK3R4	0.141865	Background
ZFAND5	0.186032	Background
YY1	0.170092	Background
CYBC1	0.157531	Background
PCED1A	0.141912	Background
TRIR	0.16388	Background
RPP21	0.156007	Background
S100A1	0.174197	Background
GFM2	0.152743	Background
FSD1L	0.157429	Background
NUDT1	0.149145	Background
BTBD2	0.145699	Background
GCSH	0.14057	Background
CD83	0.153934	Background
SEMA4F	0.146131	Background
SERINC1	0.219474	Background
MLX	0.165104	Background
TAF9	0.145076	Background
MFSD14B	0.142462	Background
PMP2	0.145061	Background
RGS3	0.14858	Background
KIAA1522	0.14909	Background
AMER3	0.14437	Background
PISD	0.153028	Background
CD24	0.175475	Background
GPRC5A	0.168302	Background
HCN1	0.170969	Background
PWP1	0.152448	Background
NALCN	0.149195	Background
RMND5B	0.145695	Background
TMEM183A	0.155382	Background
TECPR1	0.16178	Background
ZFPL1	0.143164	Background
CHD3	0.155674	Background
UTP14C	0.145379	Background
SH3GL1	0.155021	Background
SETD2	0.14775	Background
ULK1	0.148141	Background
VTA1	0.149846	Background
THBS2	0.163066	Background
TAPT1	0.141682	Background
GPRC5B	0.185558	Background
TYMP	0.164443	Background
TANGO2	0.154071	Background
CRYM	0.207786	Background
ZDHHC7	0.153888	Background
TMEM165	0.163155	Background
CUX1	0.151012	Background
DYRK4	0.148265	Background
PLEKHH3	0.136028	Background
ATP5PO	0.175609	Background
DDX10	0.142664	Background
PSD3	0.175971	Background
TMEM59	0.153046	Background
NUDT4	0.205758	Background
HMGB2	0.146492	Background
PNPO	0.160359	Background
NUDT9	0.145206	Background
RNF170	0.136601	Background
RNF114	0.136985	Background
NOL11	0.147889	Background
NR4A1	0.163112	Background
RTF1	0.145271	Background
INAFM1	0.170742	Background
PTPN18	0.142326	Background
FBXO11	0.146759	Background
GNAQ	0.159347	Background
CBY1	0.146122	Background
TCEA1	0.151014	Background
APBA2	0.163714	Background
TRMT1	0.148693	Background
ATP6V1B2	0.206152	Background
SLC22A23	0.142112	Background
RNF38	0.155521	Background
NTN4	0.149487	Background
AK4	0.165007	Background
AP002360.1	0.15656	Background
TP53I11	0.15623	Background
MAST2	0.140129	Background
PDS5B	0.167693	Background
SQSTM1	0.162557	Background
ALDH3A2	0.15268	Background
MARC2	0.151333	Background
GPKOW	0.140746	Background
RNMT	0.155389	Background
VAT1	0.142002	Background
LIN7A	0.162132	Background
RIMKLA	0.158631	Background
WSB2	0.202898	Background
FAH	0.134693	Background
SMIM10L2B	0.165454	Background
PRR7	0.144212	Background
PIP4P1	0.147367	Background
TMEM131	0.140683	Background
AGPAT5	0.150575	Background
PTBP2	0.15077	Background
FBXL16	0.205791	Background
TMEM42	0.135503	Background
ZDHHC21	0.164967	Background
FADD	0.160567	Background
SLC3A2	0.150603	Background
UBL5	0.187193	Background
STUB1	0.151797	Background
MOB1A	0.146307	Background
PCBD1	0.131006	Background
MEPCE	0.136067	Background
GNG13	0.150638	Background
TOM1L2	0.149646	Background
MYOM2	0.138533	Background
PDGFRA	0.158479	Background
TSTA3	0.157632	Background
SLC25A3	0.20063	Background
SYT17	0.140522	Background
PGRMC2	0.143213	Background
TAF11	0.144416	Background
FEZ2	0.163115	Background
POLR2H	0.156919	Background
SEC16A	0.15373	Background
RILP	0.162672	Background
LRRC8A	0.161051	Background
GRIA4	0.199363	Background
PDRG1	0.134791	Background
CCNC	0.158739	Background
BFAR	0.154531	Background
MAP3K2	0.152239	Background
TIMP2	0.157632	Background
MICAL3	0.154927	Background
SOGA1	0.146583	Background
MLLT11	0.21663	Background
PLTP	0.144906	Background
ARHGEF25	0.160714	Background
AP1B1	0.168881	Background
ANKRD9	0.135107	Background
PPFIA2	0.195569	Background
PSMD12	0.146607	Background
SLC15A4	0.156003	Background
WIF1	0.161091	Background
C18orf21	0.163483	Background
RBM23	0.148237	Background
GLRX5	0.157782	Background
TRAPPC5	0.158456	Background
SAMM50	0.163754	Background
PALLD	0.148513	Background
CDK5RAP1	0.151381	Background
GORASP2	0.14444	Background
BMI1	0.141058	Background
KRAS	0.155081	Background
TAP1	0.155192	Background
CHCHD6	0.170609	Background
LRP1	0.142481	Background
MIEF1	0.140271	Background
ELF2	0.139535	Background
MRPL46	0.149712	Background
FOXRED2	0.169701	Background
ESR1	0.177027	Background
DENND1A	0.15087	Background
FBXO28	0.140962	Background
NRXN2	0.175143	Background
FAM234A	0.144588	Background
PHF12	0.148596	Background
TMEM237	0.154103	Background
NUDT2	0.152654	Background
ELMO2	0.143128	Background
KCTD15	0.151407	Background
NKTR	0.128329	Background
ZNF148	0.157364	Background
MBD3	0.158909	Background
NIN	0.134873	Background
UBR5	0.14475	Background
ARNT2	0.17846	Background
MYRF	0.236795	Background
ARIH2	0.148266	Background
CLDND1	0.235017	Background
SHF	0.154532	Background
USF2	0.142554	Background
BCL2L2	0.156776	Background
UGT8	0.205894	Background
NCL	0.148094	Background
SCARB2	0.163322	Background
MPI	0.154721	Background
POMGNT1	0.156017	Background
RNF40	0.153168	Background
MINCR	0.154157	Background
CD59	0.155306	Background
ANKRD39	0.159269	Background
TBPL1	0.13946	Background
DDX54	0.15572	Background
KIF21A	0.171129	Background
PHAX	0.152798	Background
FAR1	0.154539	Background
AIMP1	0.150902	Background
PHPT1	0.164384	Background
SMARCB1	0.151361	Background
MPG	0.134219	Background
SSRP1	0.142294	Background
EMP2	0.157116	Background
NBL1	0.163008	Background
SYT11	0.200981	Background
DOPEY1	0.149168	Background
C7orf43	0.142161	Background
LSM5	0.146963	Background
TMEM203	0.147884	Background
LZTR1	0.142571	Background
AC116565.1	0.156334	Background
MRPL27	0.140179	Background
LRRC20	0.163096	Background
PTPRA	0.169278	Background
STAC2	0.154299	Background
ERMN	0.274099	Background
SELENOO	0.150048	Background
FAM171A2	0.163834	Background
NPLOC4	0.167493	Background
ESYT2	0.158664	Background
H2AFX	0.145654	Background
NKAP	0.149506	Background
RNF111	0.146347	Background
SRSF6	0.170605	Background
EXOSC2	0.134797	Background
ANO8	0.155216	Background
PRPF31	0.146136	Background
NOTCH3	0.156226	Background
SCN8A	0.163875	Background
KRT8	0.349416	Background
RB1CC1	0.160197	Background
RALBP1	0.156836	Background
ABCG2	0.14663	Background
LGI3	0.149664	Background
RNF145	0.150322	Background
LARP1	0.157502	Background
BNIP3	0.184572	Background
RNF166	0.147557	Background
APC	0.152769	Background
RHOT1	0.151829	Background
DPYSL5	0.159081	Background
IFITM2	0.149952	Background
NLRP1	0.196769	Background
ZFAND2A	0.154631	Background
JADE2	0.130419	Background
HMGA1	0.157724	Background
HAGH	0.158756	Background
AHCTF1	0.151757	Background
OXCT1	0.172091	Background
FLOT2	0.154329	Background
EGLN1	0.154865	Background
VOPP1	0.157889	Background
SNW1	0.148864	Background
BEST1	0.169049	Background
TAGLN2	0.171616	Background
KIAA0895L	0.144793	Background
SRSF7	0.166816	Background
DYNC1I2	0.145651	Background
SAR1B	0.152414	Background
ACACA	0.157231	Background
DCAF5	0.154081	Background
SELENOT	0.168056	Background
AL121820.2	0.151587	Background
TUBB2B	0.169192	Background
EIF5	0.168887	Background
FCER1G	0.148072	Background
C16orf91	0.156092	Background
UBE2K	0.159174	Background
CMIP	0.176898	Background
HIRA	0.147528	Background
POLDIP3	0.144241	Background
RBM12	0.132854	Background
BCAS3	0.155467	Background
CARMIL2	0.161178	Background
NDUFA11	0.171474	Background
ACTR1B	0.17753	Background
FAHD2B	0.143537	Background
SMG5	0.156805	Background
GNPAT	0.139023	Background
AP4S1	0.139839	Background
CWF19L1	0.142564	Background
ZNF24	0.149517	Background
USP54	0.158819	Background
ALKBH6	0.166595	Background
SETD7	0.142017	Background
DOK6	0.167164	Background
ZFYVE21	0.158471	Background
TMEM256	0.146352	Background
SOD2	0.161464	Background
TMEM259	0.151099	Background
GTF2H1	0.15772	Background
KCNAB1	0.138652	Background
NSMF	0.169704	Background
NFX1	0.156965	Background
BEND6	0.153693	Background
FAM131B	0.165067	Background
CLDN11	0.246122	Background
TPGS1	0.150192	Background
AK1	0.137155	Background
NRBF2	0.145325	Background
AKR7A2	0.145263	Background
OSTM1	0.148968	Background
NT5C3A	0.151234	Background
PPP3CB	0.210677	Background
PHC2	0.140691	Background
TSTD1	0.165232	Background
CNIH4	0.1485	Background
ZDHHC9	0.163573	Background
CHCHD4	0.157958	Background
SACS	0.160538	Background
BRD7	0.154259	Background
RBM25	0.146789	Background
EVL	0.170417	Background
FDFT1	0.145199	Background
ACADVL	0.15333	Background
NR2F1	0.157009	Background
NARF	0.136405	Background
AP5M1	0.165009	Background
SLC7A11	0.155013	Background
RAMP3	0.163821	Background
AP2A2	0.187636	Background
ANAPC13	0.147243	Background
ZNF226	0.141157	Background
ICAM5	0.173999	Background
TFIP11	0.150164	Background
NLE1	0.138005	Background
CREM	0.145477	Background
COQ5	0.143902	Background
SRRM4	0.137026	Background
LIMK1	0.160134	Background
SCAMP2	0.15013	Background
SPRN	0.159208	Background
ATCAY	0.170057	Background
DDX41	0.156855	Background
PDE1B	0.171176	Background
RGS12	0.168321	Background
MCAT	0.144088	Background
MVB12A	0.14899	Background
HCFC1R1	0.157439	Background
UCHL5	0.148143	Background
EBP	0.159698	Background
RIF1	0.148824	Background
IGHA2	0.258715	Background
C12orf10	0.147582	Background
RBM26	0.147633	Background
TTC37	0.144645	Background
VIPR1	0.155052	Background
NEBL	0.14828	Background
HS3ST4	0.166216	Background
SLU7	0.160148	Background
TSEN15	0.1486	Background
CUL9	0.141063	Background
DDX49	0.13782	Background
PLA2G16	0.170601	Background
KHDRBS2	0.151657	Background
ZDBF2	0.148999	Background
GABRA5	0.165086	Background
CALB2	0.185858	Background
STOML2	0.160095	Background
CACNG2	0.156865	Background
PDXK	0.169227	Background
RAP2B	0.146572	Background
ACAP3	0.165065	Background
PPM1F	0.147117	Background
MALSU1	0.16707	Background
SAP30	0.142289	Background
THBS4	0.144555	Background
TP53I13	0.15327	Background
PRDM4	0.145131	Background
RPS6KA3	0.151378	Background
LRP4	0.166072	Background
NREP	0.192793	Background
PAQR8	0.146201	Background
SPG11	0.152998	Background
SHOC2	0.158526	Background
ALDH7A1	0.144976	Background
RPA2	0.158834	Background
USP12	0.162287	Background
AFF1	0.151803	Background
VTI1B	0.166995	Background
UNC79	0.149189	Background
MPHOSPH10	0.14451	Background
CDC27	0.163025	Background
LGALSL	0.13941	Background
ASTN1	0.155758	Background
MLLT10	0.147406	Background
FGF1	0.168327	Background
MAGEE1	0.157324	Background
TXNDC17	0.150896	Background
PATZ1	0.135952	Background
EXOSC3	0.141184	Background
SLC9A1	0.158952	Background
PHLDA2	0.156197	Background
ARF5	0.179782	Background
RNF167	0.139111	Background
MARCH2	0.165376	Background
SCAP	0.155876	Background
MMP11	0.164524	Background
TMF1	0.169121	Background
EIPR1	0.153091	Background
RASGRF2	0.194896	Background
NBEA	0.162223	Background
ARMC8	0.160295	Background
ZNF580	0.154816	Background
HID1	0.160832	Background
SPDEF	0.166735	Background
HADHA	0.147853	Background
CALCOCO2	0.134169	Background
ATP5F1A	0.198833	Background
HNRNPL	0.152301	Background
CIR1	0.155957	Background
METTL13	0.135561	Background
MARCKS	0.174788	Background
VDAC3	0.164487	Background
CPNE4	0.169137	Background
SNX27	0.155295	Background
PSMA2	0.154844	Background
MTDH	0.151321	Background
AFTPH	0.161278	Background
BBS2	0.140542	Background
SLC39A13	0.14882	Background
PTPN23	0.144916	Background
TMEM60	0.149622	Background
NEK4	0.152192	Background
IGHM	0.236001	Background
SGTA	0.158384	Background
TIMM8B	0.140081	Background
ZHX1	0.147124	Background
CNIH3	0.15527	Background
MLST8	0.142607	Background
PLXNA3	0.140055	Background
ATG2A	0.144155	Background
C8orf59	0.155923	Background
SH3BP5	0.164604	Background
SLITRK4	0.16585	Background
RSAD1	0.139643	Background
MED4	0.148694	Background
WASHC1	0.136945	Background
MCM6	0.143576	Background
TPRA1	0.143889	Background
VILL	0.166247	Background
GABRB2	0.19127	Background
GNE	0.158179	Background
ATG13	0.160276	Background
CHKB	0.146578	Background
VAMP8	0.161265	Background
RPRD2	0.14713	Background
CRIPT	0.148641	Background
AKAP6	0.169655	Background
TRABD	0.15446	Background
BTBD3	0.159525	Background
MORC3	0.148312	Background
RWDD2B	0.139835	Background
CLUAP1	0.143636	Background
TMEM126A	0.156308	Background
COQ9	0.150578	Background
ZBTB7A	0.162615	Background
STX12	0.14095	Background
MAPK13	0.157111	Background
BRWD1	0.158469	Background
RPRD1A	0.151857	Background
EXOC2	0.148531	Background
MARF1	0.1345	Background
MRPL58	0.136307	Background
CUL3	0.152279	Background
HIP1R	0.144781	Background
AGR3	0.247541	Background
YIF1A	0.159566	Background
GRASP	0.158552	Background
RAB5B	0.153266	Background
NGLY1	0.166002	Background
OGA	0.153358	Background
NT5C3B	0.161357	Background
POLDIP2	0.149492	Background
WDR6	0.160263	Background
DNAJC8	0.150553	Background
ZKSCAN1	0.138179	Background
LINC00665	0.149705	Background
GPHN	0.164361	Background
CASQ1	0.139516	Background
ELP4	0.143296	Background
ARHGAP5	0.148599	Background
SLIRP	0.153095	Background
NSG2	0.219165	Background
EXOSC7	0.143047	Background
ILF3	0.149856	Background
RUBCN	0.136491	Background
PRKCZ	0.18417	Background
GTF2A2	0.158841	Background
SCAF1	0.154099	Background
PEF1	0.150315	Background
RUSC2	0.176975	Background
SAMD12	0.155075	Background
NPC1	0.158189	Background
EBPL	0.144609	Background
TMCO3	0.157691	Background
ST3GAL2	0.148729	Background
AEBP2	0.134224	Background
SBDS	0.14465	Background
TSC2	0.156821	Background
COPE	0.146271	Background
CFAP20	0.1482	Background
C1QC	0.166062	Background
LTA4H	0.148282	Background
DLC1	0.135804	Background
C2CD2	0.138839	Background
NEUROD6	0.178704	Background
DNPEP	0.161881	Background
NTNG2	0.185483	Background
MKNK1	0.147293	Background
KLHL2	0.14106	Background
MYO1B	0.141185	Background
CNOT6L	0.140831	Background
WBP2	0.185976	Background
COMMD6	0.142739	Background
NSMCE3	0.144323	Background
PPP1R14C	0.154359	Background
FRG1	0.164661	Background
RABGGTA	0.145759	Background
GSTM4	0.145999	Background
KLF2	0.153676	Background
RNF5	0.156991	Background
ASCC1	0.143719	Background
EHD2	0.133741	Background
TSPAN14	0.147299	Background
FBXO2	0.152042	Background
TMEM87A	0.144567	Background
PDCD5	0.166805	Background
MED27	0.146354	Background
ZNF263	0.146834	Background
ADI1	0.151153	Background
SYNPO2	0.146698	Background
RNF185	0.139372	Background
PHF5A	0.149421	Background
LAGE3	0.158079	Background
SDHAF2	0.145767	Background
CLDN10	0.174262	Background
MRPS25	0.140988	Background
AUTS2	0.158631	Background
NUPR1	0.239719	Background
MCRIP1	0.17072	Background
MRPL14	0.147147	Background
HM13	0.135869	Background
POP7	0.14831	Background
SLC44A1	0.185567	Background
STAMBP	0.143699	Background
PPP5C	0.159508	Background
MVK	0.140673	Background
C6orf106	0.163272	Background
DCUN1D1	0.15779	Background
RIMS4	0.135124	Background
HSPB3	0.169459	Background
PSMG4	0.152935	Background
TOMM34	0.158089	Background
DISP2	0.151861	Background
LDHA	0.200239	Background
BSDC1	0.13763	Background
GYG1	0.135837	Background
CWC15	0.153168	Background
BOP1	0.143137	Background
NUMBL	0.16371	Background
TMEM144	0.210441	Background
PRRT2	0.190986	Background
IFIT5	0.151083	Background
NAP1L3	0.191158	Background
FAM216A	0.153732	Background
TRAPPC2L	0.15681	Background
ARC	0.144598	Background
STXBP3	0.142082	Background
ZFYVE28	0.154332	Background
C12orf65	0.142276	Background
CEP63	0.152757	Background
CDK14	0.180791	Background
WWP2	0.146043	Background
NDUFS6	0.178906	Background
ZNF592	0.142501	Background
RHOT2	0.140164	Background
NCBP1	0.146175	Background
MTOR	0.134688	Background
TMEM8B	0.138701	Background
DZIP3	0.147282	Background
WDR45B	0.137142	Background
NELFE	0.155519	Background
USP7	0.15974	Background
BRINP2	0.158514	Background
INTS11	0.144598	Background
PRPF39	0.147405	Background
ZDHHC2	0.153445	Background
PLCH2	0.141958	Background
UPF3B	0.146872	Background
CSRP1	0.15751	Background
PPP1R26	0.13903	Background
TSPYL1	0.228994	Background
UFD1	0.148463	Background
VPS11	0.146847	Background
CHCHD1	0.163739	Background
SPIRE2	0.144995	Background
FAF2	0.138635	Background
SMURF1	0.157112	Background
TNRC6C	0.140868	Background
ACSL4	0.158879	Background
MPP6	0.152594	Background
SDF2L1	0.145818	Background
LAMTOR5	0.169017	Background
LGALS8	0.143843	Background
RAB1A	0.172135	Background
CCDC6	0.141131	Background
KLF10	0.155855	Background
BORCS7	0.154764	Background
RPLP0	0.177971	Background
DHX40	0.145927	Background
TAF15	0.157453	Background
GLIPR1	0.154641	Background
TACC1	0.147799	Background
ADNP	0.147514	Background
BTBD8	0.174355	Background
MXI1	0.159756	Background
NCSTN	0.148229	Background
ALG2	0.143492	Background
AIF1L	0.167506	Background
UBE2Q2	0.146071	Background
CNP	0.277066	Background
YIPF4	0.151979	Background
NME7	0.171237	Background
BICD1	0.142459	Background
ANKRD24	0.152532	Background
GABARAPL1	0.202261	Background
UBR4	0.140783	Background
FAF1	0.158245	Background
ZNHIT6	0.141507	Background
MTMR12	0.146294	Background
PRRC2C	0.14675	Background
RPRML	0.156154	Background
ADORA1	0.160318	Background
TEX261	0.149521	Background
CHMP1B	0.142079	Background
SH2D3C	0.146749	Background
ECD	0.138861	Background
LYRM4	0.145437	Background
TEX2	0.140762	Background
FGF9	0.148967	Background
RPS6KL1	0.139181	Background
CYP4Z1	0.20065	Background
SLC25A39	0.149534	Background
MGAT4A	0.139248	Background
MAGED2	0.155805	Background
PNMA2	0.191624	Background
HTRA1	0.141615	Background
NBAS	0.148886	Background
TRIM8	0.156663	Background
AFAP1L2	0.149972	Background
INF2	0.156677	Background
PLCG1	0.150595	Background
PTS	0.154728	Background
STAT1	0.153738	Background
ANO10	0.141378	Background
GTF3A	0.160626	Background
SLC35A4	0.145482	Background
HTR5A	0.146411	Background
NOP16	0.145889	Background
ACSF3	0.142973	Background
SLC30A3	0.176724	Background
FAM219A	0.155126	Background
CDK19	0.146035	Background
CTSA	0.141611	Background
PEPD	0.160561	Background
LZTFL1	0.156251	Background
TCF25	0.159915	Background
ATP6AP2	0.163183	Background
TRAPPC13	0.15492	Background
PLXND1	0.157527	Background
TBC1D25	0.153337	Background
TMEFF2	0.172649	Background
ZBTB17	0.136823	Background
MAPK11	0.177392	Background
ARV1	0.145831	Background
KIF1A	0.191033	Background
RAB1B	0.152256	Background
CLDN4	0.156396	Background
CCND3	0.152077	Background
DACT3	0.13955	Background
CISD3	0.160861	Background
FAM217B	0.163501	Background
PAFAH1B2	0.162691	Background
RBFOX3	0.178439	Background
TRIB2	0.157707	Background
KIT	0.141409	Background
LMO3	0.18709	Background
FBXO31	0.145528	Background
ATP5IF1	0.205168	Background
MED22	0.146234	Background
TARBP1	0.158378	Background
FXR2	0.145126	Background
GPR37	0.174475	Background
IFT22	0.157955	Background
NQO2	0.167005	Background
VEGFB	0.148751	Background
ATP1B3	0.175572	Background
ALS2	0.148765	Background
C2CD4C	0.14836	Background
KRT222	0.159324	Background
NF2	0.166688	Background
SPIN1	0.165491	Background
DHDDS	0.153424	Background
C11orf87	0.192637	Background
NDUFB6	0.164172	Background
EPB41L4A-AS1	0.15153	Background
REPS2	0.164363	Background
RAP2A	0.175078	Background
VPS25	0.161136	Background
PPP2R2C	0.167316	Background
USP22	0.186722	Background
AIFM1	0.145763	Background
ERVK3-1	0.148125	Background
PALM	0.139633	Background
ST3GAL3	0.160834	Background
MAPK8IP3	0.171504	Background
CCDC59	0.137688	Background
PCNA	0.145252	Background
PSMD14	0.154846	Background
ERF	0.154229	Background
APMAP	0.158868	Background
MEAF6	0.152053	Background
WASHC2A	0.144327	Background
HDGFL2	0.15169	Background
RBM18	0.162536	Background
LENG8	0.145164	Background
PCMTD2	0.134323	Background
POLE4	0.150344	Background
TIMM10	0.14939	Background
DNAJB5	0.150305	Background
DERL2	0.139716	Background
COMMD7	0.15947	Background
STMN4	0.154304	Background
LUC7L	0.157355	Background
GNAI3	0.137004	Background
SMYD3	0.154905	Background
RAB2B	0.147965	Background
RAB3C	0.16904	Background
FAT3	0.158656	Background
AC005944.1	0.174285	Background
TMEM185A	0.140766	Background
IQGAP1	0.159803	Background
PHB2	0.149603	Background
EIF2AK1	0.138015	Background
FAM32A	0.148081	Background
SNAP91	0.190081	Background
WDR59	0.134963	Background
SGCE	0.146549	Background
DLG2	0.155198	Background
PTPRN2	0.177808	Background
GRAMD1A	0.144318	Background
CDKL5	0.152065	Background
PSMC4	0.149779	Background
HDHD3	0.153513	Background
ZFYVE1	0.15636	Background
LSM1	0.149547	Background
ARGLU1	0.160303	Background
CLIP3	0.171561	Background
ANXA1	0.141708	Background
CREB3L4	0.160289	Background
XYLT1	0.148376	Background
PSMB5	0.162751	Background
PDPK1	0.162655	Background
TRMT2A	0.148539	Background
UBLCP1	0.160548	Background
TXNDC9	0.144893	Background
DUSP14	0.150116	Background
MRPL21	0.153509	Background
DDX39A	0.152325	Background
DDX17	0.169934	Background
TMEM123	0.142557	Background
ZNF444	0.146797	Background
C12orf43	0.135844	Background
ZSWIM6	0.13892	Background
TMEM33	0.15972	Background
CAB39	0.15397	Background
TMEM106B	0.158811	Background
CHMP1A	0.147867	Background
SEC13	0.146949	Background
AC007325.4	0.170267	Background
RPS6KA2	0.177263	Background
SHISA4	0.161587	Background
POP5	0.14695	Background
NDUFAF8	0.150894	Background
TMEM106C	0.135951	Background
MIR497HG	0.149849	Background
DCTN2	0.159898	Background
SYPL1	0.149533	Background
CD99L2	0.182336	Background
DIP2C	0.145158	Background
KDM2B	0.15462	Background
RSBN1	0.142611	Background
CHPF2	0.15134	Background
FANCL	0.146327	Background
HEXA	0.141686	Background
PPFIBP1	0.156021	Background
C6orf48	0.141362	Background
SYT12	0.147406	Background
TMPO	0.144452	Background
UBXN4	0.129657	Background
TBC1D9B	0.137588	Background
EBNA1BP2	0.163321	Background
SRSF11	0.149916	Background
NDUFAF4	0.155067	Background
NEAT1	0.194834	Background
TNK2	0.134318	Background
ANKRD17	0.158738	Background
NUB1	0.144789	Background
CAMK1D	0.173968	Background
MDM2	0.147497	Background
JAKMIP2	0.156025	Background
MRPL42	0.168926	Background
MANSC1	0.146055	Background
SFXN4	0.150153	Background
C12orf73	0.15738	Background
PRPF19	0.166341	Background
FMN2	0.136409	Background
SMAP2	0.18667	Background
CRABP1	0.150437	Background
GPRIN1	0.153096	Background
DELE1	0.146328	Background
SUPT4H1	0.162688	Background
RHOBTB2	0.167226	Background
FAM120B	0.156643	Background
NRIP3	0.137624	Background
RRAGB	0.137009	Background
BRD3	0.140576	Background
KDELR2	0.164745	Background
ISOC2	0.146616	Background
MKL1	0.158056	Background
DPP6	0.185227	Background
IARS	0.159326	Background
CDC42SE1	0.148813	Background
FAHD1	0.144603	Background
AEBP1	0.182137	Background
TMEM30A	0.162725	Background
NAGK	0.155734	Background
BEX5	0.236868	Background
KLF6	0.156714	Background
WIPF3	0.152107	Background
LMNB2	0.151218	Background
LRRC58	0.155125	Background
NIFK	0.14874	Background
RNF19A	0.15297	Background
TNPO2	0.158212	Background
NDUFA7	0.178041	Background
DDI2	0.133707	Background
LRRTM1	0.169757	Background
LMF2	0.155248	Background
BDH1	0.147581	Background
RETSAT	0.133749	Background
PPME1	0.16893	Background
SPAST	0.14758	Background
CIZ1	0.141234	Background
IGBP1	0.150059	Background
RIPOR1	0.15037	Background
TRPC1	0.157619	Background
KRT10	0.152535	Background
IFI27L2	0.149543	Background
ECHS1	0.152104	Background
PANX2	0.150173	Background
TRAF7	0.14019	Background
SF3B2	0.160103	Background
TRAM1	0.162496	Background
YIPF2	0.153002	Background
SLC35B2	0.148819	Background
PAIP2	0.154808	Background
H1F0	0.150781	Background
TMEM223	0.148779	Background
TMEM8A	0.150657	Background
PNMA3	0.160089	Background
PANK2	0.154519	Background
NAA50	0.156791	Background
KLHDC8B	0.153288	Background
MLLT3	0.150198	Background
RIMBP2	0.144908	Background
TATDN2	0.149891	Background
CD74	0.210003	Background
GATC	0.154053	Background
TAF10	0.154137	Background
TRIM9	0.177798	Background
MARCH7	0.152294	Background
TTC1	0.165128	Background
LONRF2	0.179033	Background
CHGA	0.22054	Background
RNH1	0.16744	Background
JAK1	0.153947	Background
TMEM9B	0.146525	Background
AKT1	0.148619	Background
NUDT3	0.15304	Background
SH3BGRL2	0.165414	Background
TPPP	0.186003	Background
MAFK	0.152917	Background
MDP1	0.145711	Background
SORT1	0.173634	Background
ZNF385A	0.163321	Background
PRELP	0.145104	Background
RFXANK	0.152304	Background
GABRB3	0.171	Background
AK6	0.148766	Background
HNRNPU	0.154543	Background
TMEM132A	0.155003	Background
ADD2	0.182296	Background
SYVN1	0.128301	Background
NUAK1	0.183592	Background
CXorf56	0.140455	Background
APC2	0.157952	Background
SSR1	0.153335	Background
STX8	0.146668	Background
MICAL2	0.192444	Background
TTYH3	0.164387	Background
NOVA1	0.170909	Background
BLVRA	0.141845	Background
NKRF	0.160935	Background
ACTN4	0.157958	Background
SNRPD2	0.175537	Background
SCP2	0.149109	Background
D2HGDH	0.143161	Background
AKIRIN2	0.14455	Background
SENP2	0.153127	Background
ORMDL3	0.151311	Background
MRPL3	0.145161	Background
TRAK2	0.154011	Background
ENY2	0.155284	Background
TM7SF3	0.150267	Background
HAR1A	0.14418	Background
PSMB9	0.170416	Background
HNRNPUL1	0.139046	Background
NCOA2	0.140968	Background
ISCA2	0.141353	Background
IGFBP2	0.155811	Background
BTBD9	0.146231	Background
L1CAM	0.174333	Background
NAT8L	0.171315	Background
GSDME	0.147524	Background
CHMP3	0.154388	Background
RHOB	0.164302	Background
ANKRD28	0.157835	Background
FEM1A	0.153831	Background
CISD2	0.154426	Background
WIPI2	0.158616	Background
PRDX4	0.141435	Background
KIF1BP	0.154545	Background
PSMC1	0.152126	Background
DUSP26	0.150679	Background
ELP1	0.144093	Background
ZNF667	0.14207	Background
WDR13	0.156226	Background
ANKS1B	0.162718	Background
CACNA2D3	0.143788	Background
DLGAP1	0.185645	Background
AP1S1	0.188488	Background
HLF	0.169445	Background
TSC22D3	0.165992	Background
KLC4	0.137619	Background
TMEM151B	0.167367	Background
CNOT4	0.157148	Background
TRIM33	0.148246	Background
PHF1	0.153826	Background
CCNQ	0.157384	Background
TRPC4AP	0.159115	Background
SMKR1	0.153522	Background
SEC61A1	0.157263	Background
TRIM44	0.160475	Background
C18orf32	0.14288	Background
LRRN1	0.157469	Background
GUCD1	0.138819	Background
EFHD1	0.192813	Background
C2CD5	0.152425	Background
RUFY3	0.161659	Background
KIF22	0.140964	Background
ARHGAP20	0.146537	Background
CAMTA2	0.161485	Background
NUP62	0.147214	Background
PRKCE	0.180982	Background
ATP6V0D1	0.183867	Background
ECI2	0.155724	Background
PDE1C	0.155074	Background
CRIM1	0.152786	Background
BMPER	0.14453	Background
RNF11	0.191507	Background
CEBPZ	0.147992	Background
FABP6	0.16358	Background
GOSR1	0.142926	Background
EMX2	0.145539	Background
ZYG11B	0.176488	Background
MAD1L1	0.146809	Background
RPP25L	0.157099	Background
KCNC3	0.149633	Background
ZCCHC10	0.141163	Background
HSD17B12	0.14579	Background
NUPL2	0.138009	Background
FTSJ1	0.151565	Background
FBXL3	0.165335	Background
FUCA1	0.133473	Background
METRNL	0.141169	Background
CEP68	0.16046	Background
GALNT6	0.168073	Background
THOC2	0.143765	Background
ST8SIA5	0.148261	Background
SNORC	0.28836	Background
GON4L	0.136834	Background
LANCL2	0.161011	Background
FBXL15	0.177811	Background
PPP1R3C	0.147279	Background
TOLLIP	0.190041	Background
DYNLL2	0.21043	Background
ACSL3	0.169211	Background
TSC22D1	0.224847	Background
RPL36A	0.169143	Background
TAOK2	0.152876	Background
CCNG1	0.139116	Background
NFE2L1	0.15427	Background
TMEM176A	0.147214	Background
HBS1L	0.160802	Background
OTUD5	0.140128	Background
SEPT8	0.184697	Background
KIF5A	0.191069	Background
RFPL1S	0.154877	Background
NEK6	0.156727	Background
SLITRK5	0.145278	Background
MED15	0.165282	Background
ARHGEF9	0.165492	Background
HSPB11	0.161342	Background
C5orf15	0.152177	Background
DDHD2	0.155616	Background
G3BP2	0.202272	Background
PCGF1	0.148144	Background
NRXN1	0.17982	Background
ATP2B3	0.157974	Background
SIRT7	0.143855	Background
TLK1	0.151201	Background
RMND5A	0.147128	Background
POLR3K	0.157926	Background
HRH2	0.146082	Background
SEPT7	0.185975	Background
GPRASP2	0.161878	Background
ZYX	0.156588	Background
IGSF8	0.18689	Background
ARMCX2	0.15546	Background
PNOC	0.149158	Background
RAD23A	0.169837	Background
CDK17	0.163238	Background
DMAP1	0.139631	Background
C7orf26	0.15147	Background
OLIG1	0.156819	Background
ZNF536	0.152682	Background
GOT1	0.215629	Background
ERBB4	0.137008	Background
PIAS1	0.162469	Background
CLPX	0.14528	Background
C15orf59	0.151284	Background
ARSA	0.146126	Background
EMC7	0.145952	Background
EFNA5	0.162248	Background
BAG6	0.149743	Background
CD46	0.143402	Background
GALNT16	0.149614	Background
SLC4A10	0.163238	Background
OGFRL1	0.145776	Background
MRPS21	0.167235	Background
SYT5	0.205236	Background
CAPN1	0.152606	Background
EBLN3P	0.147483	Background
PAK3	0.158945	Background
PIGH	0.132612	Background
GOLGA8A	0.154417	Background
TTBK1	0.143518	Background
LAMA5	0.139939	Background
HIVEP3	0.146086	Background
LLPH	0.134736	Background
STRN4	0.160354	Background
CERK	0.146573	Background
FCHSD2	0.150224	Background
MFAP1	0.149986	Background
CXXC1	0.144048	Background
ENG	0.139725	Background
SC5D	0.157007	Background
NR2F1-AS1	0.151613	Background
BRI3	0.158123	Background
GRPEL2	0.144907	Background
ATE1	0.148519	Background
C12orf49	0.15271	Background
RAB7A	0.156372	Background
UQCRC1	0.180242	Background
CEP170	0.138939	Background
HR	0.13739	Background
ANKRD37	0.141061	Background
EIF4G3	0.175598	Background
NONO	0.148333	Background
LPL	0.191687	Background
UBXN7	0.150314	Background
TMX3	0.160834	Background
MAG	0.247134	Background
MYO6	0.15674	Background
MDN1	0.163708	Background
ITM2A	0.156424	Background
SSB	0.157093	Background
TP53INP2	0.1683	Background
VIP	0.18966	Background
FSTL1	0.142792	Background
MAPKAPK2	0.153692	Background
SPATA20	0.152517	Background
LETM1	0.14255	Background
TBKBP1	0.146964	Background
SCYL1	0.171185	Background
FMC1	0.164004	Background
RASA1	0.154633	Background
TIMM17A	0.150562	Background
C1QTNF4	0.209265	Background
LYRM9	0.159755	Background
SLC26A11	0.164394	Background
VKORC1	0.169866	Background
ATP2B1	0.229758	Background
MTMR6	0.160182	Background
BPHL	0.138354	Background
SLC25A23	0.151634	Background
GOLPH3	0.151382	Background
RANGRF	0.142664	Background
S100A14	0.16462	Background
CCT2	0.162779	Background
PTPRE	0.139854	Background
DEDD	0.145055	Background
RRM1	0.144999	Background
SEPHS1	0.156605	Background
STX16	0.146949	Background
RNF26	0.142513	Background
PYGM	0.147436	Background
CPLX2	0.193851	Background
RASSF2	0.166365	Background
UNC80	0.141071	Background
TPR	0.150393	Background
PFKFB2	0.153754	Background
SLC41A3	0.173108	Background
AP3M1	0.160258	Background
RCAN1	0.151537	Background
WASF1	0.198815	Background
KATNB1	0.153612	Background
NFS1	0.152839	Background
TAF9B	0.148402	Background
DOCK3	0.172997	Background
RAB40B	0.157115	Background
CBX7	0.155706	Background
VIM	0.235134	Background
SEC14L2	0.146786	Background
AC124016.2	0.142143	Background
ZC3H7B	0.173837	Background
VPS18	0.143542	Background
GPR108	0.141654	Background
IFIT3	0.143436	Background
C12orf29	0.16364	Background
MPPE1	0.1499	Background
LY6E	0.182274	Background
CPNE3	0.151613	Background
SCG5	0.202343	Background
SP3	0.155851	Background
HDLBP	0.178619	Background
SIDT2	0.136558	Background
PRKCD	0.168015	Background
ALDH18A1	0.141775	Background
SPOUT1	0.150419	Background
ELF3	0.177472	Background
TMCC2	0.142348	Background
LEPROTL1	0.147575	Background
IER3	0.177515	Background
FAM53C	0.146479	Background
TUBB3	0.174748	Background
SLF2	0.147287	Background
ADIRF	0.195251	Background
RPL17	0.164303	Background
RUVBL1	0.147793	Background
WDR1	0.144664	Background
MAPK8IP1	0.162443	Background
CYCS	0.197651	Background
HSPA1A	0.161811	Background
SEM1	0.167872	Background
MTERF4	0.157113	Background
MRPL39	0.141476	Background
MRPS10	0.151136	Background
LRRN3	0.152452	Background
EXD3	0.161857	Background
IER5L	0.153771	Background
PDE2A	0.181994	Background
LEPROT	0.134522	Background
PIAS2	0.150836	Background
TTL	0.149839	Background
ARL6IP1	0.200052	Background
COL6A3	0.159377	Background
CISD1	0.178085	Background
SLC38A1	0.164234	Background
ADRM1	0.151869	Background
SYNGAP1	0.183058	Background
FADS3	0.148018	Background
ESRRA	0.170476	Background
ANKRD54	0.168678	Background
TMEM125	0.180376	Background
DTD1	0.153089	Background
IL17D	0.148128	Background
CLDN5	0.158421	Background
DMD	0.143724	Background
TIMM29	0.158975	Background
FBLN7	0.150498	Background
TLE1	0.140135	Background
PEX26	0.156298	Background
ETV1	0.163464	Background
CORO6	0.156304	Background
CAMTA1	0.150764	Background
HOOK1	0.141765	Background
ZNF524	0.14324	Background
GOLGA8B	0.161774	Background
NMRK1	0.155134	Background
PQLC1	0.154066	Background
COX17	0.187455	Background
RPP30	0.154516	Background
RUNDC3B	0.143053	Background
EIF3A	0.141922	Background
BAD	0.149679	Background
PLEKHA1	0.145921	Background
KANSL3	0.151977	Background
EEF1AKMT2	0.159444	Background
GRK6	0.139098	Background
AKAP9	0.150162	Background
TOB2	0.15455	Background
SLC20A2	0.147919	Background
OMG	0.142485	Background
TMEM175	0.142294	Background
PRPF40A	0.151556	Background
DPYSL4	0.147379	Background
FLCN	0.139249	Background
ILDR2	0.141988	Background
SARS	0.193608	Background
RETREG3	0.146973	Background
MAP3K9	0.165863	Background
AP4B1	0.142491	Background
OTUB1	0.182354	Background
CYP4X1	0.148432	Background
ALG13	0.152351	Background
DNAJC3	0.14689	Background
PDHB	0.150845	Background
RNPS1	0.174523	Background
FUT9	0.151766	Background
SLC2A8	0.154366	Background
GTF3C6	0.143457	Background
RERE	0.155077	Background
ODC1	0.161	Background
HDGFL3	0.16753	Background
E4F1	0.15106	Background
SORBS3	0.145197	Background
C1R	0.157788	Background
TAOK1	0.161824	Background
BLOC1S6	0.15222	Background
PRICKLE2	0.14237	Background
ATP13A1	0.146049	Background
ZBTB8OS	0.157674	Background
COMMD5	0.161491	Background
ESAM	0.146253	Background
ZBTB45	0.139514	Background
DCLK1	0.245803	Background
SEPT2	0.142778	Background
TTC39B	0.162856	Background
NUDT16	0.155601	Background
SLC25A29	0.154466	Background
RAB5C	0.14436	Background
C1orf43	0.168966	Background
SF3B3	0.148764	Background
ZFYVE16	0.153586	Background
SLIT1	0.160425	Background
KDM1A	0.13624	Background
DENND5B	0.14456	Background
TMEM14B	0.155234	Background
HIST1H2AC	0.146174	Background
RFNG	0.134156	Background
EIF3J	0.16108	Background
UTP25	0.153189	Background
HLA-E	0.148369	Background
DLGAP3	0.155563	Background
JPH1	0.155062	Background
PDZD8	0.139972	Background
SAA2	0.276697	Background
VAMP7	0.137174	Background
DMXL2	0.153509	Background
SRD5A3	0.14331	Background
USB1	0.157424	Background
PPP4R2	0.15448	Background
CNTNAP1	0.156314	Background
RIC8A	0.144031	Background
OSBPL8	0.159428	Background
SHC3	0.150059	Background
PRPF40B	0.143957	Background
MTUS1	0.165031	Background
DGCR2	0.162983	Background
TSSC4	0.14245	Background
AC036176.1	0.145453	Background
HIF1A	0.144604	Background
LINC00672	0.158692	Background
ENDOD1	0.148773	Background
MED10	0.148145	Background
UBE2T	0.138053	Background
FBXW4	0.143778	Background
ZNF655	0.170378	Background
OPA1	0.155856	Background
HDAC4	0.14611	Background
TMEM53	0.144178	Background
IPO9	0.15458	Background
OCIAD2	0.147601	Background
ZBTB43	0.141427	Background
ZNF746	0.141796	Background
ARF1	0.185914	Background
CDK10	0.149893	Background
ZNF703	0.181161	Background
SLC5A3	0.149072	Background
ATP2B4	0.146477	Background
KCNQ5	0.167004	Background
FBL	0.146018	Background
NT5C2	0.153796	Background
SCAMP1	0.15893	Background
ENPP5	0.168726	Background
ANK2	0.205299	Background
NT5DC3	0.15214	Background
PPP1R13B	0.137596	Background
ORMDL1	0.154917	Background
HLA-F	0.139868	Background
TTC17	0.143987	Background
ZNF84	0.146312	Background
GRIK2	0.156416	Background
ARMCX1	0.149189	Background
MRPS12	0.162052	Background
UBALD1	0.166906	Background
VCPIP1	0.154945	Background
OGDHL	0.171898	Background
SMIM26	0.153734	Background
ATP5MC3	0.186567	Background
ALAS1	0.16158	Background
COPS4	0.171068	Background
LARP7	0.141682	Background
FUCA2	0.153718	Background
SYMPK	0.151686	Background
FAM50B	0.151698	Background
PPIF	0.152021	Background
GPALPP1	0.149969	Background
ERG28	0.155615	Background
GNS	0.155109	Background
SMAD7	0.15697	Background
ITM2C	0.176795	Background
CCZ1B	0.145148	Background
PCDH9	0.179272	Background
RRAGC	0.143658	Background
MYL9	0.214172	Background
CTNNA1	0.158527	Background
TOM1	0.145691	Background
EIF2AK2	0.152846	Background
PPP2R5E	0.166714	Background
PCID2	0.155752	Background
RAB11FIP5	0.157701	Background
UBQLN1	0.162293	Background
SUPV3L1	0.14434	Background
UBXN2B	0.149374	Background
OSBPL5	0.153696	Background
SPAG7	0.146214	Background
NECTIN3	0.161167	Background
ABHD10	0.148461	Background
COBL	0.153805	Background
HACD3	0.168013	Background
ZNF281	0.148604	Background
ZMYND8	0.159449	Background
DMTF1	0.14259	Background
AATK	0.167446	Background
COL9A3	0.150058	Background
FNBP4	0.13443	Background
CASC4	0.154588	Background
LNPEP	0.15651	Background
CDIP1	0.166256	Background
NMT2	0.135654	Background
TM2D1	0.144924	Background
MYO9A	0.158205	Background
NR1D2	0.158248	Background
NDUFA1	0.182873	Background
ADAM22	0.153783	Background
PSMA1	0.171587	Background
CPTP	0.155012	Background
SVIP	0.156488	Background
CUL7	0.151192	Background
EEA1	0.140503	Background
SYNGR3	0.210944	Background
FKRP	0.150967	Background
KLHL42	0.151094	Background
HMGB1	0.16092	Background
CERS4	0.136664	Background
B4GALT7	0.153879	Background
KCNG1	0.168385	Background
AQP3	0.180717	Background
EP300	0.148838	Background
PNN	0.142974	Background
ZNF512	0.154228	Background
TBC1D10A	0.140608	Background
GOLT1B	0.147979	Background
EGFL7	0.162851	Background
TCEAL9	0.143301	Background
SELENOM	0.166126	Background
EDF1	0.173497	Background
DUSP28	0.152693	Background
RASAL1	0.151298	Background
GNPNAT1	0.145884	Background
EIF1AX	0.164063	Background
TCP1	0.155708	Background
NSA2	0.145341	Background
DUSP2	0.160038	Background
SURF6	0.14188	Background
DENND4A	0.148941	Background
DCK	0.150232	Background
FBXO33	0.139456	Background
ITGB1BP1	0.14872	Background
SUPT5H	0.149194	Background
AKR1B1	0.151757	Background
TMED7	0.15986	Background
CPSF2	0.131822	Background
TATDN3	0.14008	Background
KIFC3	0.153477	Background
PARP2	0.149053	Background
FAM160B1	0.143503	Background
CSAD	0.142809	Background
SMAP1	0.153789	Background
WWP1	0.141822	Background
KLF16	0.160747	Background
CHRNA4	0.146099	Background
FKBP1B	0.158669	Background
CSNK2A1	0.151507	Background
PLPP1	0.146642	Background
TMEM178B	0.155066	Background
THNSL2	0.138448	Background
RNFT2	0.148247	Background
LRP12	0.150448	Background
MGLL	0.163989	Background
PTPN3	0.155092	Background
ACTA2	0.18711	Background
SNHG15	0.151057	Background
ALDH6A1	0.170077	Background
FABP4	0.438782	Background
PENK	0.193186	Background
AK5	0.220158	Background
FLYWCH2	0.143553	Background
NETO1	0.145744	Background
CCSAP	0.150867	Background
ZBTB38	0.140613	Background
RFC1	0.141469	Background
TMEM170A	0.147137	Background
SREBF1	0.157972	Background
ZDHHC5	0.133215	Background
RNF13	0.167637	Background
HOPX	0.278881	Background
FOXO3	0.146443	Background
ARHGAP32	0.160923	Background
UNC119	0.159343	Background
PSMD3	0.150086	Background
MTFMT	0.140794	Background
HSCB	0.137708	Background
PRSS8	0.154723	Background
BZW2	0.150162	Background
SLC16A7	0.157676	Background
SEMA4C	0.133365	Background
C14orf119	0.149714	Background
CENPX	0.168796	Background
PDZRN3	0.151492	Background
FBXO41	0.150855	Background
NFYB	0.153461	Background
TNR	0.155918	Background
MRPS15	0.156732	Background
SENP5	0.14041	Background
FBXO22	0.150968	Background
TXNRD2	0.157315	Background
MECP2	0.162412	Background
NFAT5	0.135516	Background
MIF	0.189906	Background
C11orf74	0.140414	Background
CALCOCO1	0.145097	Background
FNDC5	0.148261	Background
NCAM1	0.166096	Background
STOX1	0.146435	Background
TNS1	0.155016	Background
TPM4	0.156997	Background
STOX2	0.159049	Background
WDFY3	0.146286	Background
LGMN	0.152522	Background
PHIP	0.155153	Background
NELL1	0.171224	Background
RNF20	0.137134	Background
MTMR14	0.156015	Background
EIF3M	0.139379	Background
SEC23IP	0.152049	Background
SEMA4A	0.165953	Background
ACAT2	0.161013	Background
PEX16	0.158245	Background
RHNO1	0.1403	Background
RNF187	0.187466	Background
HERC4	0.157814	Background
MBTPS2	0.140489	Background
PPP2R1A	0.186779	Background
MOB1B	0.156496	Background
BMS1	0.155482	Background
CLEC3A	0.257738	Background
BRMS1	0.128465	Background
STXBP5L	0.152995	Background
RNF10	0.157748	Background
POLR2C	0.152985	Background
ETFRF1	0.14062	Background
COPS8	0.152474	Background
EIF4E	0.151646	Background
PITPNA	0.159969	Background
TSEN34	0.137801	Background
MRPL15	0.152193	Background
RAB5A	0.138797	Background
DNAJC11	0.164792	Background
DDX5	0.165109	Background
SNRNP35	0.143071	Background
PNISR	0.139858	Background
SERPINE2	0.186992	Background
ZNF644	0.156033	Background
TMEM248	0.1452	Background
PPOX	0.144517	Background
INTS3	0.155573	Background
EGR1	0.192165	Background
AC009133.1	0.150447	Background
GPR137B	0.136388	Background
ARAP1	0.13891	Background
TMEM150C	0.148429	Background
SRD5A1	0.128601	Background
NCKAP1	0.183573	Background
MRPS18A	0.157558	Background
FAM208B	0.143743	Background
TRAPPC2	0.15253	Background
NDFIP2	0.159752	Background
SOCS7	0.15637	Background
NDUFA5	0.17092	Background
EWSR1	0.156166	Background
MEF2C	0.196498	Background
SLC25A28	0.1522	Background
TMEM200C	0.148001	Background
MT1G	0.25071	Background
PCSK2	0.167657	Background
EPB41L4B	0.138027	Background
PHF14	0.156132	Background
DAPK1	0.158049	Background
CLCC1	0.147577	Background
SNRPB2	0.143031	Background
PSMB2	0.180218	Background
MFAP3L	0.143424	Background
AES	0.198588	Background
CIAO1	0.147962	Background
METAP1	0.156115	Background
TAF13	0.173005	Background
BEX4	0.205746	Background
PRKAG1	0.164628	Background
PTPA	0.155021	Background
RASD2	0.155885	Background
NDUFB10	0.170329	Background
PACSIN3	0.142359	Background
SCAPER	0.135602	Background
RAP1GAP	0.153728	Background
WAC-AS1	0.152728	Background
IFITM3	0.200233	Background
ZPR1	0.15607	Background
ANKRD13B	0.145822	Background
PTOV1	0.159734	Background
PINK1	0.191787	Background
GSTM3	0.149839	Background
KCNAB2	0.185409	Background
TXN2	0.172503	Background
SMARCC1	0.135325	Background
GABBR1	0.16003	Background
IGFBP4	0.16994	Background
TMOD2	0.175217	Background
NOB1	0.139966	Background
PIANP	0.176314	Background
ATP6V1D	0.174081	Background
AHDC1	0.151912	Background
C17orf58	0.13941	Background
EEF1E1	0.142304	Background
PHF20L1	0.150349	Background
CCDC127	0.141735	Background
VPS29	0.175027	Background
HIPK3	0.14511	Background
DCLK2	0.148448	Background
[truncated: 7,386 more rows]

## Sheet: fig2i
Gene	Raw_Morans_I	Refined_Morans_I			Condition	Count	Mean	Median	Std	Min	Max	Q25	Q75
SCGB2A2	0.761154	0.968892			Raw	3000	0.181513	0.168978	0.0398237	0.159835	0.761154	0.16328	0.18258
SCGB1D2	0.583157	0.959642			Refined	3000	0.945446	0.952489	0.0320469	0.572749	0.992979	0.934486	0.965975
GFAP	0.554279	0.991808
MBP	0.538397	0.975471
MT-CO2	0.524158	0.969795
MT-CO1	0.518687	0.970745
MT-ND1	0.518657	0.9775
SAA1	0.518429	0.974165
MT-ATP6	0.507802	0.972988
MT-ND2	0.492662	0.97976
IGKC	0.47001	0.908041
MGP	0.461985	0.939649
CST3	0.45338	0.98828
PLP1	0.45266	0.971323
MT-ND4	0.45183	0.973382
MT-ND3	0.444854	0.974096
FABP4	0.438782	0.971973
MT3	0.437782	0.985999
MAP1B	0.427811	0.979407
MT-CO3	0.426154	0.966547
NRGN	0.414738	0.965816
TUBA1B	0.402806	0.980897
NEFL	0.398327	0.991552
MT-CYB	0.394009	0.973214
SNAP25	0.379945	0.962151
IGHG3	0.379129	0.913928
IGHA1	0.378254	0.914788
HBB	0.376103	0.905483
ENC1	0.369226	0.972434
CPB1	0.362785	0.972127
IGLC2	0.360832	0.911478
MOBP	0.360298	0.964192
KRT8	0.349416	0.95503
MUC1	0.345911	0.955035
VSNL1	0.344745	0.972262
YWHAH	0.340936	0.972877
COX6C	0.340378	0.925049
TFF1	0.339919	0.964185
TUBB2A	0.339074	0.977867
OLFM1	0.337492	0.963727
UCHL1	0.334686	0.976389
TMSB10	0.332946	0.950895
CHN1	0.332668	0.971476
ALB	0.328906	0.866954
STMN2	0.328634	0.983997
KRT19	0.327973	0.939119
MT-ND5	0.326919	0.973328
SYT1	0.325223	0.975934
GAP43	0.32474	0.986839
TF	0.317509	0.966115
LMO4	0.317437	0.980033
RTN1	0.316556	0.976521
BASP1	0.312499	0.977258
YWHAG	0.311396	0.975194
NEFM	0.310982	0.983542
CCL19	0.309213	0.834274
RTN3	0.3078	0.970292
TFF3	0.307544	0.942594
HPCAL1	0.304115	0.979624
S100B	0.302351	0.981036
IGHG4	0.302085	0.906393
KRT18	0.301862	0.952361
SLC17A7	0.301171	0.977163
CRYAB	0.298067	0.975402
SERPINI1	0.297969	0.978166
MALAT1	0.297248	0.962812
MT-ND4L	0.296675	0.959589
ATP1B1	0.295148	0.978622
CALM3	0.293759	0.963351
CCK	0.29042	0.938641
DNM1	0.289543	0.972041
THY1	0.289001	0.971229
SNORC	0.28836	0.98498
JCHAIN	0.285028	0.911197
CALM2	0.284569	0.952108
HSP90AA1	0.282462	0.96676
PCP4	0.280581	0.985141
HOPX	0.278881	0.9759
HSPA8	0.278055	0.969014
S100A11	0.277809	0.967023
EEF1A2	0.277589	0.979059
CNP	0.277066	0.96191
SAA2	0.276697	0.974417
MDH1	0.275357	0.971928
PIP	0.275341	0.940553
RAB3A	0.274116	0.982582
ERMN	0.274099	0.956376
MTRNR2L12	0.273403	0.959789
SNCG	0.272864	0.983635
MTRNR2L1	0.272853	0.942466
SNCB	0.272699	0.975796
HBA2	0.272688	0.911208
IGHG1	0.272666	0.912056
SYP	0.272094	0.983587
STMN1	0.271869	0.969367
G0S2	0.271326	0.971748
GPM6A	0.268361	0.939068
TMEM59L	0.265975	0.971981
CRISP3	0.265574	0.978757
PPP1R14A	0.26549	0.959075
CLSTN1	0.264869	0.970422
SLC1A2	0.264157	0.963047
MAP1A	0.263834	0.974835
SPP1	0.263397	0.96328
RGS4	0.262859	0.980191
ATP1A1	0.26239	0.976274
PTGDS	0.261854	0.983628
SNRPN	0.260379	0.969358
NSF	0.260332	0.958902
YWHAZ	0.259746	0.966503
IGHA2	0.258715	0.915246
AZGP1	0.258482	0.943397
S100G	0.258342	0.920229
CLEC3A	0.257738	0.931625
CAMK2N1	0.257317	0.966709
SEPT4	0.257096	0.959389
AQP4	0.256912	0.98506
CLU	0.256238	0.984361
NDUFA4	0.256143	0.914288
CARNS1	0.25601	0.949201
PPP3CA	0.255568	0.969363
APP	0.254282	0.969682
BEX1	0.252904	0.973886
HSP90AB1	0.252483	0.935554
HINT1	0.252178	0.958934
MOG	0.251425	0.953072
STXBP1	0.251299	0.966504
MT1G	0.25071	0.981188
CXCL14	0.250007	0.968214
TAGLN3	0.249058	0.973687
DIRAS2	0.248512	0.964338
TMSB4X	0.248343	0.923835
PLIN1	0.248193	0.97344
CKB	0.247919	0.911601
AGR3	0.247541	0.965775
MAG	0.247134	0.965498
ENO2	0.247052	0.977372
CLDN11	0.246122	0.957128
DCLK1	0.245803	0.984299
SNCA	0.245757	0.98206
APLP1	0.245077	0.964522
NCDN	0.244917	0.955616
AGR2	0.244809	0.960477
PGAM1	0.244497	0.966647
SPARC	0.243753	0.981202
FTH1	0.243413	0.970915
GNG3	0.243226	0.968146
CALM1	0.242903	0.908918
AQP1	0.242511	0.908701
MT-ATP8	0.24223	0.95002
SLC22A17	0.241814	0.972215
YWHAB	0.241688	0.965922
PPIA	0.241111	0.936349
MUCL1	0.240679	0.916513
BCAS1	0.240121	0.955909
NUPR1	0.239719	0.945555
ATP1A3	0.239428	0.978514
SCD	0.23937	0.971925
PHYHIP	0.238665	0.972705
ATP5F1B	0.237643	0.974957
NORAD	0.237502	0.968754
BEX5	0.236868	0.980196
MYRF	0.236795	0.964694
AP2M1	0.23677	0.973289
CALML5	0.236618	0.966758
NDRG4	0.236607	0.977176
SYN1	0.236299	0.98245
IGHM	0.236001	0.915058
XBP1	0.235819	0.942428
VIM	0.235134	0.989029
CLDND1	0.235017	0.955366
ARPP19	0.234632	0.96254
ANXA6	0.234506	0.970595
PI4KA	0.234414	0.967235
GNAS	0.234362	0.897366
MT2A	0.234199	0.968284
PREPL	0.234159	0.970404
RTN4	0.234014	0.954348
SPARCL1	0.233301	0.958237
COL1A1	0.232853	0.95293
PRKAR1B	0.232507	0.973068
NKX6-2	0.231711	0.952233
NRN1	0.231314	0.982358
CABP1	0.231248	0.98175
PRNP	0.230844	0.945292
COL1A2	0.230583	0.969144
KLC1	0.230119	0.978265
ATP5MD	0.22996	0.965438
ATP2B1	0.229758	0.940673
RAB6B	0.229544	0.971393
TPI1	0.229323	0.96749
NDFIP1	0.229092	0.974521
TSPYL1	0.228994	0.966944
GABRA1	0.228978	0.980233
DKK3	0.228929	0.94511
CFD	0.228655	0.963482
VAMP2	0.228626	0.970633
KRT17	0.227216	0.968033
PCDH8	0.226959	0.981826
COX7C	0.226789	0.938929
ENPP2	0.22666	0.968586
UQCRH	0.226647	0.946511
PIN1	0.226613	0.9716
ARHGDIG	0.226124	0.967529
IGFBP5	0.226105	0.937232
TUBA4A	0.22606	0.976571
ADH1B	0.225219	0.964024
CALY	0.225185	0.969386
CIDEC	0.225142	0.972131
FKBP1A	0.224951	0.95952
UBB	0.22494	0.874632
TSC22D1	0.224847	0.97771
TESPA1	0.224038	0.97198
CPLX1	0.223948	0.981972
QDPR	0.223471	0.967576
IFI27	0.223122	0.943663
MOAP1	0.222855	0.979369
NECAB1	0.222807	0.962663
CAMK2B	0.22279	0.964898
CTXN1	0.222646	0.961633
NPY	0.222639	0.94795
FXYD6	0.2223	0.95207
GNAO1	0.222196	0.96932
SCN1B	0.221991	0.988493
MORF4L1	0.221973	0.971119
FABP7	0.221855	0.979393
NAPB	0.221389	0.977912
TUBB4A	0.221353	0.97079
PKM	0.221035	0.96022
FAIM2	0.220941	0.980652
TTC9B	0.220669	0.980686
CHGA	0.22054	0.987717
C1QL2	0.220328	0.967464
AK5	0.220158	0.972029
SCGB2A1	0.219964	0.95307
PRKCB	0.219773	0.955682
TSPAN7	0.219704	0.938755
HSPH1	0.219694	0.961875
MAP2	0.219671	0.956192
LINC00507	0.219633	0.975086
SERINC1	0.219474	0.968802
NSG2	0.219165	0.962348
SV2A	0.218858	0.969992
NDUFS5	0.218727	0.95657
EIF4A2	0.218036	0.966528
CTSD	0.217743	0.960013
NCALD	0.2176	0.960613
RPL30	0.217515	0.971169
APBB1	0.217142	0.977454
C9orf16	0.217073	0.940362
PFN2	0.216843	0.973895
CELF4	0.216647	0.957473
MLLT11	0.21663	0.981227
GLUL	0.21636	0.975221
MUC5B	0.216241	0.948613
APOE	0.216002	0.97176
NEFH	0.215802	0.986066
ATP6V1G2	0.215757	0.967161
GOT1	0.215629	0.981899
RPLP1	0.215543	0.971578
RPS12	0.215384	0.974069
BEX3	0.215266	0.946843
LY6H	0.215176	0.965997
GRIN1	0.214983	0.963126
GSTM5	0.214577	0.975232
BAMBI	0.214451	0.935034
NDUFB1	0.214299	0.946071
MYL9	0.214172	0.949374
GAPDH	0.214155	0.883677
ATP5MPL	0.213954	0.961588
CFL1	0.21389	0.937309
ARF3	0.213481	0.976646
TUBA1A	0.213446	0.96621
CARTPT	0.213094	0.974035
RHBDD2	0.213028	0.936084
PLD3	0.213023	0.97126
SYT4	0.21278	0.983089
NELL2	0.21274	0.972133
PAK1	0.212352	0.954899
ACTB	0.212317	0.868005
UQCR11	0.212204	0.913151
NPTN	0.212194	0.96712
STMN3	0.212179	0.974843
GABBR2	0.211924	0.953583
ELAVL4	0.211912	0.964342
FXYD7	0.21182	0.971628
SYN2	0.211746	0.978116
VGF	0.211459	0.982224
CNTN2	0.211428	0.947684
RELN	0.211424	0.975084
ITPKA	0.211281	0.973637
IGLC3	0.211222	0.919547
YJEFN3	0.211158	0.971081
SYNGR3	0.210944	0.979551
MAL	0.210885	0.953555
ATP6V1E1	0.210777	0.969524
PPP3CB	0.210677	0.97006
PRDX5	0.210622	0.954497
TMEM144	0.210441	0.959207
DYNLL2	0.21043	0.974866
PCMT1	0.21035	0.973696
EVI2A	0.210269	0.956072
CD74	0.210003	0.932212
B4GAT1	0.209776	0.946708
MT1M	0.209485	0.967239
EFHD2	0.209384	0.980014
RTL8C	0.209313	0.975053
CD9	0.20931	0.973957
LDHB	0.209303	0.951347
C1QTNF4	0.209265	0.960294
MAST3	0.209119	0.967596
NAA38	0.209056	0.959809
KRT15	0.208893	0.91794
NR4A2	0.208654	0.955491
COX4I1	0.208615	0.842883
HSPA2	0.208597	0.95923
VDAC1	0.208424	0.978393
CDK5R1	0.208279	0.967894
CRYM	0.207786	0.958206
FAM131A	0.207659	0.956578
DNAJC6	0.207562	0.976816
MLPH	0.207553	0.93785
SCN3B	0.207509	0.966926
ATP2B2	0.20744	0.973665
AGT	0.207407	0.987491
CPE	0.207395	0.944618
CHGB	0.207208	0.978731
RNASE1	0.206987	0.959539
NPTXR	0.206829	0.954591
H2AFJ	0.206671	0.944746
PCSK1N	0.206508	0.950265
BEX2	0.206448	0.95526
FBXW7	0.206386	0.972254
DCTN1	0.206154	0.974002
ATP6V1B2	0.206152	0.981235
RBFOX1	0.206006	0.968274
UGT8	0.205894	0.950617
FBXL16	0.205791	0.944601
PRKAR1A	0.205774	0.961858
NUDT4	0.205758	0.954143
BEX4	0.205746	0.970424
PMP22	0.205669	0.951834
TUBB	0.205609	0.976009
PAFAH1B1	0.20558	0.972954
CYP46A1	0.205406	0.974756
SELENOP	0.205377	0.972274
BAIAP2	0.205339	0.947075
ANK2	0.205299	0.972906
PTPRN	0.205243	0.965754
SYT5	0.205236	0.981633
HS3ST2	0.205176	0.977351
ATP5IF1	0.205168	0.958851
CCNI	0.204872	0.98389
NAPA	0.2047	0.979064
C1orf61	0.204582	0.975258
IDS	0.204523	0.92961
CAMK2A	0.204392	0.95582
CLTC	0.204276	0.956761
GPI	0.204224	0.96437
OAZ1	0.204182	0.929976
PEBP1	0.20407	0.890648
COX5B	0.203995	0.92
TGFBR3L	0.203866	0.959759
ATP5F1E	0.203774	0.85816
MTCH1	0.203747	0.961295
NGEF	0.20364	0.956838
ATP5MF	0.203621	0.947226
SH3GL2	0.203427	0.978377
COL3A1	0.20336	0.959605
COX6B1	0.203283	0.918496
CEND1	0.203229	0.980124
PHACTR1	0.203204	0.974969
CAP2	0.203201	0.944856
RPL41	0.203095	0.971202
WSB2	0.202898	0.975735
YWHAE	0.202818	0.935142
SEZ6L2	0.202775	0.976314
RPL34	0.202627	0.959194
OXR1	0.202575	0.972387
OPALIN	0.202568	0.965453
CBLN4	0.202563	0.969838
B2M	0.20247	0.946615
SLC24A2	0.202462	0.981062
SCUBE2	0.202446	0.899509
TMEM160	0.202387	0.965969
LGALS1	0.202359	0.970921
SCG5	0.202343	0.963599
G3BP2	0.202272	0.97981
GABARAPL1	0.202261	0.971218
PFKP	0.202156	0.980779
FABP3	0.201937	0.982997
METRN	0.2019	0.979435
GJA1	0.201833	0.983632
SLC39A6	0.201676	0.943962
FTL	0.201628	0.967264
SV2B	0.201566	0.979105
ATP2A2	0.20138	0.971308
SARAF	0.201331	0.957226
NDUFA3	0.201276	0.941689
UQCRB	0.201224	0.887792
CCDC85B	0.201184	0.964335
SYT11	0.200981	0.953703
UBC	0.200961	0.881316
ATP5ME	0.200948	0.920573
LTF	0.200844	0.939973
CAPNS1	0.200699	0.970568
CYP4Z1	0.20065	0.969382
SLC25A3	0.20063	0.965728
ISG15	0.20052	0.973581
CHCHD10	0.200441	0.951152
ACOT7	0.200432	0.980757
LDHA	0.200239	0.973315
IFITM3	0.200233	0.925437
ARL6IP1	0.200052	0.966185
EEF1A1	0.200023	0.982103
CAMK2D	0.199978	0.974936
UQCRQ	0.199906	0.939191
UQCR10	0.199841	0.943205
STX1A	0.199832	0.97527
MAP1LC3A	0.199692	0.95467
CALB1	0.199657	0.972299
PVALB	0.19964	0.986503
NCS1	0.199489	0.951682
LINGO1	0.199401	0.984595
GRIA4	0.199363	0.970642
COX7B	0.199346	0.961693
SNX10	0.199239	0.986455
SLC25A22	0.199197	0.973795
PGK1	0.199179	0.976175
SUB1	0.199085	0.946299
PRKCG	0.199031	0.960487
CNDP1	0.198992	0.965697
ATP5F1A	0.198833	0.974569
GLS	0.198819	0.959776
WASF1	0.198815	0.971786
MUC19	0.198806	0.945363
NLK	0.198674	0.968935
AES	0.198588	0.970104
FA2H	0.198333	0.948625
LHPP	0.198206	0.945812
SST	0.198164	0.940531
PAQR6	0.198002	0.954766
GPM6B	0.197898	0.963619
MEG3	0.197869	0.918986
SKP1	0.197716	0.937947
HBA1	0.197698	0.924856
CYCS	0.197651	0.965079
NDUFC2	0.197644	0.960243
SPTBN1	0.197626	0.918252
TMEM130	0.197474	0.977623
GHITM	0.197471	0.972696
RAN	0.197263	0.964896
GDI1	0.197234	0.966661
MAP2K1	0.196982	0.961845
C16orf45	0.196973	0.96705
NDUFB2	0.196865	0.94482
PJA2	0.196829	0.962884
NLRP1	0.196769	0.960264
GABRD	0.196758	0.96307
HLA-B	0.196726	0.932554
PCSK1	0.1967	0.986763
MEF2C	0.196498	0.971763
PPP3R1	0.196435	0.954183
PRKACB	0.196179	0.9713
ATP6V1F	0.196141	0.957759
SPTAN1	0.1961	0.941947
MARCKSL1	0.196074	0.929838
MYH11	0.195941	0.953904
NDRG1	0.19592	0.949942
DMTN	0.195836	0.970948
NDUFB8	0.195763	0.958664
NRSN1	0.195728	0.975384
COX6A1	0.195683	0.843617
HPCA	0.195668	0.953845
COX7A2	0.195585	0.924129
PPFIA2	0.195569	0.974538
PLIN4	0.195547	0.972369
COX7A1	0.195525	0.964993
ALDOA	0.195357	0.942576
VAT1L	0.195341	0.992979
RPS18	0.195302	0.956268
ADIRF	0.195251	0.96723
PTP4A2	0.195212	0.947169
REEP5	0.195208	0.960624
VAMP1	0.19515	0.982575
CGA	0.195105	0.926102
MRPL33	0.195038	0.954716
SLC12A5	0.194934	0.963005
ATP6V1A	0.194931	0.969324
RASGRF2	0.194896	0.966498
NEAT1	0.194834	0.956534
ALDOC	0.194737	0.936025
MAN1A1	0.194711	0.963141
AP2S1	0.19471	0.975465
HAPLN2	0.19461	0.940539
RPS8	0.194418	0.974531
CYFIP2	0.194316	0.977521
ATP5PF	0.194301	0.944382
SUMO2	0.19411	0.946161
SLC39A10	0.193866	0.980527
CPLX2	0.193851	0.945962
STX1B	0.193847	0.977628
GLDN	0.193785	0.949049
SARS	0.193608	0.973916
MTRNR2L8	0.193565	0.941216
SCAMP5	0.193563	0.96308
KIF5C	0.193446	0.95646
PLEKHH1	0.193439	0.948472
ANLN	0.193317	0.952614
ATP1B2	0.193232	0.957874
GRIA2	0.193219	0.940803
KIF3C	0.193197	0.976938
PENK	0.193186	0.974659
SOD1	0.193171	0.936152
MARCH6	0.193094	0.947041
FGF12	0.192946	0.967686
SMIM37	0.192876	0.975279
NEUROD2	0.192843	0.966024
EFHD1	0.192813	0.952612
NREP	0.192793	0.966622
RCAN2	0.19274	0.977821
C11orf87	0.192637	0.98274
SOWAHA	0.192626	0.978745
TGM2	0.192585	0.931368
MICAL2	0.192444	0.988699
CDK5R2	0.192271	0.958744
ATP5PD	0.192245	0.967452
ATL1	0.192224	0.971058
EGR1	0.192165	0.978325
CADM3	0.19196	0.973784
CLSTN2	0.191924	0.987099
SYNGR1	0.191829	0.958621
PINK1	0.191787	0.969431
TOMM20	0.191711	0.943578
LPL	0.191687	0.962248
EPHB6	0.191673	0.97917
PNMA2	0.191624	0.965027
RPS21	0.191508	0.916559
RNF11	0.191507	0.969287
ZBTB18	0.19127	0.94482
GABRB2	0.19127	0.963364
ID3	0.191196	0.981065
NAP1L3	0.191158	0.963316
C1orf115	0.191141	0.967923
KIF5A	0.191069	0.961085
KIF1A	0.191033	0.968326
GABRG2	0.191008	0.949572
PRRT2	0.190986	0.966509
CA11	0.190855	0.94152
SYNJ1	0.190802	0.975074
ITM2B	0.190771	0.933379
NDUFB4	0.190753	0.960317
SCN2A	0.19055	0.953413
NDUFA8	0.190525	0.96373
ATP6V0A1	0.190385	0.968577
TBR1	0.190323	0.983993
CDK18	0.190212	0.967032
MYO5A	0.190193	0.972575
GAS7	0.19019	0.964899
DSTN	0.190184	0.958354
F3	0.190124	0.967261
BSN	0.190084	0.975551
SNAP91	0.190081	0.980564
CUX2	0.190055	0.980583
DPYSL2	0.190042	0.937195
TOLLIP	0.190041	0.971896
RPL10	0.189991	0.963185
CMTM5	0.189991	0.954378
ATP6AP1	0.189913	0.964922
MIF	0.189906	0.948276
MAPK8IP2	0.189868	0.971201
SOX8	0.189833	0.946391
NPTX1	0.18981	0.952485
SNX3	0.189798	0.955745
CBX6	0.189756	0.955167
TACSTD2	0.189735	0.929838
NAP1L2	0.189725	0.968122
VIP	0.18966	0.967239
PDP1	0.189346	0.973717
MAPK9	0.189277	0.954022
RPL19	0.189273	0.965631
TSPYL4	0.189263	0.961803
RPL37	0.189261	0.955921
SMYD2	0.189237	0.989234
NEDD8	0.189131	0.957235
SERP2	0.188993	0.965116
GFRA1	0.18896	0.963024
CACYBP	0.188943	0.966699
C4orf48	0.188932	0.931248
FXYD3	0.188931	0.9713
ATP6V0B	0.188857	0.954855
MLF2	0.188854	0.952837
RUNDC3A	0.188808	0.955659
DBNDD1	0.188659	0.980727
NAP1L5	0.188619	0.956973
APOD	0.188611	0.930267
CDKN1C	0.18861	0.95982
TUBB4B	0.188592	0.974318
LYNX1	0.188532	0.970757
HLA-A	0.188507	0.93702
AP1S1	0.188488	0.972636
INA	0.188343	0.972099
H3F3A	0.188297	0.955673
TMEM63A	0.188293	0.954943
KLK6	0.18829	0.956867
ADAMTS1	0.188243	0.932583
TMEM141	0.188234	0.961623
TMA7	0.188202	0.901781
SELENOH	0.188151	0.971023
NDUFA12	0.188141	0.963766
SLPI	0.18811	0.953601
RAB6A	0.187797	0.97045
TCEAL4	0.187721	0.959566
AP2A2	0.187636	0.957471
ELMO1	0.187516	0.983117
RNF187	0.187466	0.948183
COX17	0.187455	0.955994
MAPRE2	0.187441	0.956189
EDIL3	0.187385	0.944178
CHST1	0.187287	0.972208
VAV3	0.187252	0.960091
TAGLN	0.187228	0.947522
UBL5	0.187193	0.92086
EPHA4	0.18717	0.968491
GATA3	0.187116	0.958654
ACTA2	0.18711	0.952561
PRRT1	0.187105	0.959836
S1PR5	0.187095	0.954684
LMO3	0.18709	0.964097
SERPINE2	0.186992	0.981579
IGSF8	0.18689	0.968003
RPL8	0.186817	0.944059
RPSA	0.186808	0.922347
S100P	0.186807	0.927967
PPP2R1A	0.186779	0.968841
HS6ST3	0.18676	0.979973
FRMPD2	0.186741	0.97754
LINC00844	0.18674	0.970364
USP22	0.186722	0.94468
ISCU	0.186688	0.953218
CDC37	0.186678	0.974305
SMAP2	0.18667	0.950558
FAM222A	0.186605	0.950156
COPS9	0.186584	0.916171
ATP5MC3	0.186567	0.94398
RPS14	0.186566	0.952153
FKBP8	0.186459	0.957596
PIK3R1	0.186268	0.959168
SLC25A4	0.186255	0.975359
COX8A	0.186191	0.936598
RPS26	0.186075	0.953714
GSN	0.186064	0.9597
DNAJA1	0.186059	0.971551
NDUFC1	0.18605	0.941636
ZFAND5	0.186032	0.961111
ATP6V1H	0.186021	0.934163
TPPP	0.186003	0.947316
WBP2	0.185976	0.959339
SEPT7	0.185975	0.927237
ARF1	0.185914	0.965685
CALB2	0.185858	0.979234
COX5A	0.1858	0.957411
SEZ6L	0.185752	0.95358
DGKZ	0.185703	0.970726
MGST3	0.185679	0.925403
DLGAP1	0.185645	0.95524
PARM1	0.185639	0.96706
RAC1	0.18563	0.96276
LMTK2	0.185622	0.958498
SLC44A1	0.185567	0.944396
GPRC5B	0.185558	0.969584
SLC12A2	0.185536	0.958883
RPL37A	0.185528	0.950964
NTNG2	0.185483	0.956006
FAM19A2	0.185436	0.964534
KCNAB2	0.185409	0.941004
DYNLRB1	0.185336	0.968778
HLA-DRB5	0.18533	0.929683
ACVR1B	0.185317	0.950069
CTGF	0.185308	0.959062
RGR	0.185304	0.972587
KCNC2	0.185246	0.96068
DPP6	0.185227	0.945592
GPX3	0.185133	0.97522
HS6ST1	0.185044	0.960373
MT1H	0.185038	0.955894
CNR1	0.185018	0.963487
MAPT	0.184976	0.926365
MT1E	0.184924	0.964675
PACSIN1	0.184852	0.974756
KLHDC3	0.18482	0.968973
SEPT8	0.184697	0.940339
SULT4A1	0.184691	0.968603
VPS35	0.18468	0.975605
RPL38	0.184653	0.882068
RAPGEF5	0.184643	0.949551
BNIP3	0.184572	0.956155
CAMKK1	0.184549	0.962887
RPS15	0.184525	0.955732
APLNR	0.184381	0.979869
DYNLL1	0.18431	0.89243
GPAM	0.184301	0.934365
CCND1	0.184273	0.969359
RPS27	0.184217	0.973667
PRKCZ	0.18417	0.976515
RPL31	0.184164	0.879446
NDUFA13	0.184111	0.928515
GRIN2A	0.184109	0.979339
SEPT3	0.184051	0.965438
GNB1	0.184047	0.971238
ATP6V0D1	0.183867	0.97433
MAPK10	0.183808	0.973956
TPT1	0.183681	0.960986
UBE2M	0.183657	0.976438
THEMIS	0.183642	0.973257
NPTX2	0.183637	0.948676
PCLO	0.183634	0.965623
MAGED1	0.183626	0.955224
BAIAP3	0.183607	0.941925
NUAK1	0.183592	0.983831
NCKAP1	0.183573	0.95777
TMX4	0.183555	0.952715
TSPAN13	0.183472	0.958243
RPS15A	0.183458	0.950815
SEMA3E	0.183438	0.978961
AC073896.2	0.183355	0.959061
ZNF365	0.18329	0.957551
ATRNL1	0.183272	0.969481
SLC9A6	0.183251	0.971128
ERLEC1	0.183141	0.94833
RPL11	0.183133	0.937463
MDH2	0.183072	0.971272
SYNGAP1	0.183058	0.971038
VSTM2L	0.183022	0.964519
OPTN	0.182977	0.970633
PIP5K1C	0.182958	0.976214
CLDN7	0.182946	0.953107
FN1	0.182886	0.968962
NDUFA1	0.182873	0.934667
GJB1	0.182862	0.949701
GNAL	0.182853	0.956193
LAMP2	0.182844	0.944028
PLCB1	0.182826	0.958683
ADAMTS4	0.182807	0.961782
DNAJB6	0.182761	0.95873
EHD3	0.182687	0.983357
UGP2	0.182661	0.979281
NUDCD3	0.182646	0.954639
PNMA8A	0.182611	0.94932
SUN2	0.182596	0.943264
CRMP1	0.182575	0.965572
CD47	0.182452	0.949453
CACNG3	0.182413	0.970179
LDB3	0.182408	0.949127
TMEM126B	0.182395	0.971693
YPEL3	0.182379	0.955917
UBE2QL1	0.182365	0.967457
OTUB1	0.182354	0.957979
SEC61G	0.182347	0.958867
CD99L2	0.182336	0.945465
ADD2	0.182296	0.957568
LY6E	0.182274	0.950036
APLP2	0.182272	0.953899
MORF4L2	0.182229	0.970903
STRAP	0.182203	0.94631
KCNIP4	0.182164	0.976597
BCL11A	0.182149	0.969818
AEBP1	0.182137	0.963997
PPP1CB	0.18207	0.954031
NDRG3	0.182038	0.945102
ACTG1	0.182036	0.915974
KCNB1	0.181999	0.976811
PDE2A	0.181994	0.966747
ERI3	0.18199	0.95639
PTPN5	0.181922	0.965497
CAMK4	0.181912	0.964743
ATP5MC1	0.181808	0.945565
ADGRB2	0.181737	0.964026
PKIG	0.181717	0.954563
RPS5	0.181576	0.875052
B3GALT2	0.181526	0.96024
TYMS	0.181489	0.945263
RPL32	0.181427	0.972571
PCSK6	0.181422	0.958996
ATXN7L3	0.181392	0.940544
CYP2A6	0.181362	0.96425
RPS24	0.181341	0.976139
RORB	0.181317	0.959002
RPL13	0.18127	0.972671
SATB1	0.181224	0.988277
ZNF703	0.181161	0.941784
MAPK1	0.181127	0.966039
ATP9A	0.18108	0.930014
RTN4R	0.181025	0.947207
PRKCE	0.180982	0.967683
SYT7	0.180962	0.969336
SHTN1	0.180935	0.948829
SLC37A3	0.180922	0.953274
PWAR6	0.180915	0.925766
CTNS	0.180887	0.895228
NECAB2	0.180829	0.970338
LSM4	0.180793	0.924745
CDK14	0.180791	0.950293
HIGD1A	0.180745	0.94692
PPA1	0.180732	0.939178
AQP3	0.180717	0.960678
SYNPO	0.180716	0.95503
PLEKHA2	0.180709	0.973006
IPCEF1	0.180702	0.972171
PGM2L1	0.180654	0.971886
ELOVL1	0.180578	0.944422
SSBP3	0.180414	0.979265
MAPRE3	0.180378	0.970735
TMEM125	0.180376	0.959318
CDKN2D	0.180333	0.973164
CDC42	0.180318	0.958568
KIFAP3	0.180314	0.973939
UQCRC1	0.180242	0.966691
CREG2	0.18022	0.970837
PSMB2	0.180218	0.958949
PLEKHB2	0.18021	0.958109
MAT2B	0.180097	0.936957
TOMM7	0.180074	0.897373
MPPED1	0.180026	0.966068
DDN	0.180014	0.946174
ATP5MG	0.18	0.948419
PSD	0.179987	0.947935
TRIM37	0.179985	0.973128
TMEM178A	0.179984	0.955554
YWHAQ	0.179978	0.941128
AGAP3	0.179911	0.945696
UQCRFS1	0.179897	0.970228
NSG1	0.179873	0.95744
NRXN1	0.17982	0.952833
ARF5	0.179782	0.960941
PPP1R1A	0.179701	0.967761
PNCK	0.179683	0.97517
CHL1	0.179668	0.966135
MGST1	0.179658	0.982899
GPC3	0.17961	0.863562
ATP6V0E2	0.179604	0.931057
ENSA	0.179604	0.969244
NTM	0.179553	0.947913
ENHO	0.179531	0.902076
ZG16B	0.179509	0.958397
OLA1	0.179487	0.969722
HMOX1	0.179472	0.925764
RIMS3	0.179458	0.970168
CLIC1	0.179454	0.943979
SPOCK2	0.179399	0.924391
ADIPOQ	0.179384	0.971594
LPCAT4	0.179361	0.964485
FOXP2	0.179314	0.988162
FAM3C	0.179312	0.951543
GOT2	0.179302	0.933029
H2AFZ	0.179298	0.97081
PCDH9	0.179272	0.911917
PRDX2	0.179259	0.946406
KCNV1	0.179204	0.964685
LGALS3	0.179192	0.987575
NNAT	0.179191	0.955616
RPS16	0.179115	0.943918
CCND2	0.179097	0.958886
SIRPA	0.179084	0.937356
LONRF2	0.179033	0.951814
MT1F	0.17897	0.944042
AMPH	0.178969	0.971474
RPL9	0.178969	0.898117
SPTBN2	0.17895	0.965325
EID1	0.17891	0.954051
NDUFS6	0.178906	0.963212
EIF1B	0.17888	0.963008
NDUFS2	0.17886	0.949463
SHISA2	0.178832	0.944585
HLA-DRA	0.178808	0.939609
TMEM14A	0.178778	0.943712
GUCY1B1	0.178767	0.968098
ATP8A1	0.178747	0.960662
NEUROD6	0.178704	0.984414
HDLBP	0.178619	0.948771
PSMC5	0.178617	0.934331
C2orf80	0.178568	0.956073
CAPZA2	0.178566	0.945534
ARNT2	0.17846	0.923609
RBFOX3	0.178439	0.96917
FEZF2	0.178417	0.989504
KIAA0513	0.178394	0.970318
GAL	0.178382	0.982164
RXFP1	0.178381	0.977159
NME1	0.178366	0.981007
SEMA7A	0.178347	0.961123
SNU13	0.17834	0.949267
CRACR2B	0.178301	0.883985
CLPTM1	0.178297	0.939955
PRR36	0.178264	0.963956
PEG3	0.178252	0.953228
PNMA8B	0.178202	0.953942
TCEAL7	0.178175	0.962287
PCDH7	0.178153	0.959672
ATP5F1C	0.17815	0.976241
FAM49A	0.178145	0.95624
RPL26	0.178144	0.89694
MRPL4	0.178143	0.97624
NDUFV1	0.178127	0.950585
CISD1	0.178085	0.979672
ATP13A2	0.178083	0.957675
RBP4	0.178066	0.960262
NDUFA7	0.178041	0.924322
CNRIP1	0.178034	0.965291
DIRAS1	0.17802	0.977425
PNMA1	0.178017	0.953699
SAP18	0.178013	0.955276
AP2A1	0.177991	0.940648
DNM3	0.177987	0.972648
RPLP0	0.177971	0.934717
HTRA3	0.177921	0.892625
ETS2	0.177915	0.95174
FEZ1	0.177893	0.939151
CYC1	0.177893	0.963507
EPDR1	0.177833	0.963108
EGR3	0.177831	0.933914
EPS15	0.177821	0.980826
RCN2	0.177813	0.943314
FBXL15	0.177811	0.943322
PTPRN2	0.177808	0.960769
TRIM9	0.177798	0.948536
MINOS1	0.177778	0.965869
MSX1	0.177763	0.96582
LEP	0.177757	0.97495
RPS2	0.177708	0.945095
MTURN	0.177661	0.935502
REEP2	0.177658	0.97938
TSC22D4	0.177657	0.949591
SIPA1L1	0.177655	0.964609
RETREG1	0.177648	0.975575
TFAP4	0.177636	0.916109
HABP4	0.177595	0.979404
ADCY1	0.177585	0.960383
CADM2	0.177564	0.970333
ACTR1B	0.17753	0.958158
NEGR1	0.177521	0.978763
PLEKHB1	0.177519	0.954183
IER3	0.177515	0.933892
PEG10	0.177505	0.953386
KCNQ2	0.177489	0.96002
DOC2A	0.177478	0.964393
ELF3	0.177472	0.945295
RPL22	0.177471	0.942361
MAPK11	0.177392	0.94432
KCNK1	0.177388	0.961699
OCIAD1	0.177355	0.912841
CPNE5	0.177316	0.967471
MLC1	0.177296	0.977923
AL078639.1	0.177277	0.966834
RPS6KA2	0.177263	0.917399
BSG	0.177232	0.922016
PHLDB1	0.177229	0.939344
GPD1	0.17722	0.963085
KIAA1211L	0.177212	0.965438
SNHG25	0.177199	0.979089
GRINA	0.177198	0.963765
PLLP	0.177189	0.95926
FREM3	0.177146	0.935751
SCN2B	0.177125	0.975499
CRIP2	0.177059	0.957192
RPL36AL	0.177043	0.917644
SLC6A17	0.177041	0.970091
ESR1	0.177027	0.952493
MAP4	0.177017	0.969451
RUSC2	0.176975	0.972051
RPS13	0.176924	0.958274
GNAZ	0.176901	0.978099
USP11	0.1769	0.964146
CMIP	0.176898	0.964248
RARRES3	0.176894	0.953867
GDF15	0.176843	0.946091
CTSH	0.176827	0.975469
CAMK2G	0.176798	0.961012
ITM2C	0.176795	0.937265
FTO	0.17677	0.941605
ATP2C1	0.176748	0.937988
SLC30A3	0.176724	0.969154
CKMT1A	0.176681	0.968397
ADGRL1	0.176673	0.975068
WFDC2	0.176657	0.949615
NAT14	0.176637	0.96555
RPL13A	0.176624	0.96169
MMP9	0.176579	0.915137
GRB14	0.176544	0.964372
CIDEA	0.176529	0.960331
AP1M1	0.176504	0.944652
ZYG11B	0.176488	0.939173
TOMM22	0.176483	0.955375
PRDX1	0.176469	0.930406
KIAA0930	0.176443	0.941376
CLTB	0.176417	0.956164
NDUFB11	0.176408	0.914436
ARPC4	0.176407	0.971988
DDX24	0.176404	0.959828
ELAVL2	0.176402	0.986733
SLC2A13	0.176394	0.972179
STXBP6	0.176385	0.974666
TP53INP1	0.17633	0.797061
C5orf38	0.17633	0.960952
TXN	0.176325	0.962694
LRRC8B	0.176319	0.957131
PIANP	0.176314	0.969897
RPS23	0.176294	0.970318
TRIM2	0.176283	0.945218
CD200	0.176258	0.959109
SPRYD3	0.176218	0.976984
GLRX	0.176184	0.935132
DGKB	0.176152	0.926454
OLFM3	0.176141	0.975564
C19orf70	0.176093	0.956112
LIX1L	0.176084	0.940024
HNRNPK	0.176055	0.933171
PTMS	0.176045	0.954058
CLSTN3	0.176038	0.980503
LINC01007	0.176031	0.974634
EIF4G2	0.175991	0.950098
PSD3	0.175971	0.962422
RACK1	0.175962	0.920425
RANBP9	0.175958	0.962748
HNRNPA0	0.175938	0.952272
TSPAN5	0.175937	0.943625
LSM10	0.175926	0.951902
B4GALNT1	0.175907	0.9572
COA3	0.175786	0.907628
NFIC	0.175779	0.919761
HPRT1	0.175772	0.976759
C12orf57	0.175759	0.933201
RPS6	0.175758	0.963564
IDI1	0.175657	0.937102
NDUFA6	0.175645	0.962852
CERCAM	0.175637	0.956148
ANXA3	0.175628	0.957737
EEF1B2	0.175612	0.941412
ATP5PO	0.175609	0.957155
EIF4G3	0.175598	0.94144
ATP1B3	0.175572	0.950344
IDH3A	0.175568	0.97815
SNRPD2	0.175537	0.95386
MAP4K4	0.175532	0.940483
CRABP2	0.175528	0.946342
CD24	0.175475	0.945592
HMGCS1	0.175455	0.907205
PSAP	0.175397	0.844976
MKL2	0.175362	0.946916
CDC42SE2	0.175355	0.961954
RRAGA	0.175316	0.973627
ENTPD6	0.175289	0.972607
HPCAL4	0.175252	0.959623
TMOD2	0.175217	0.961874
GJC2	0.175171	0.951953
CBLN2	0.175144	0.974806
NRXN2	0.175143	0.952352
ASNS	0.175136	0.959532
ARL6IP5	0.175092	0.917338
RAP2A	0.175078	0.945702
DUSP4	0.175047	0.961871
VPS29	0.175027	0.949926
NAP1L1	0.174995	0.88381
PTN	0.174986	0.952237
GUK1	0.174978	0.866612
WARS	0.174964	0.960472
ITFG1	0.17494	0.965637
RHBDF1	0.174925	0.961379
RASGRF1	0.174925	0.952342
TAC1	0.17491	0.96118
UPF2	0.17491	0.933607
SYNJ2	0.174885	0.954828
PLPP2	0.174855	0.964433
TCEAL2	0.174851	0.95603
CELF2	0.174847	0.935468
LRRTM4	0.174828	0.966755
MARCKS	0.174788	0.901483
HNRNPAB	0.174779	0.940855
TUBB3	0.174748	0.968098
EPCAM	0.174702	0.878246
PITHD1	0.174658	0.927905
RPL35A	0.174657	0.956437
KCNH5	0.174604	0.944198
RPS4X	0.174594	0.95173
LRIG1	0.174589	0.958593
RPL21	0.174556	0.97546
FAM168B	0.174533	0.953848
RNPS1	0.174523	0.919922
GPR37	0.174475	0.955412
DLG4	0.174458	0.961481
SLC45A1	0.17444	0.962279
EPB41L1	0.174417	0.93671
CIRBP	0.174387	0.957074
UQCRC2	0.17438	0.960575
CAMKK2	0.174366	0.969458
BTBD8	0.174355	0.973529
L1CAM	0.174333	0.944955
AC005944.1	0.174285	0.925267
PTMA	0.174274	0.950205
CLDN10	0.174262	0.96996
SLC35F1	0.174262	0.961435
GSTO1	0.17425	0.971847
BRK1	0.174241	0.953779
RPS27A	0.174226	0.957956
PLPPR4	0.174208	0.945215
PLOD3	0.174201	0.896096
S100A1	0.174197	0.929325
NRXN3	0.174188	0.966072
TRABD2A	0.174185	0.983265
RBFOX2	0.174183	0.962992
RHOBTB3	0.174134	0.940904
BAG4	0.174109	0.964176
NCAN	0.174093	0.950364
ERBB3	0.174091	0.941807
ATP6V1D	0.174081	0.946485
TERF2IP	0.174074	0.958114
ZCCHC12	0.174003	0.97231
ICAM5	0.173999	0.967281
UBE2O	0.173989	0.970448
DYNC1H1	0.17398	0.953754
CAMK1D	0.173968	0.956563
FLOT1	0.173964	0.965683
VSTM2A	0.173905	0.974665
TRARG1	0.17384	0.868008
SALL1	0.173839	0.955324
ZC3H7B	0.173837	0.928126
DLL3	0.173822	0.929482
GSK3B	0.173787	0.959213
PIP5K1B	0.17377	0.978969
RASD1	0.173769	0.970706
OPCML	0.173769	0.975458
LINC01411	0.173764	0.975571
COL6A1	0.17376	0.965493
CAMKV	0.173749	0.955323
TPPP3	0.173743	0.970637
GADD45GIP1	0.173728	0.948399
DCXR	0.173722	0.917829
SLC48A1	0.173722	0.936438
GPR37L1	0.173708	0.940166
HSPA12A	0.173691	0.982722
UNC13A	0.173671	0.973202
SORT1	0.173634	0.944048
TMEM196	0.173599	0.970635
NOG	0.173589	0.872926
AC008780.2	0.173536	0.969774
BCORL1	0.17353	0.916173
EDF1	0.173497	0.942083
MADD	0.173491	0.958676
HSP90B1	0.173491	0.929895
POLR1D	0.17349	0.926802
ATXN7L3B	0.173459	0.966315
RANGAP1	0.173415	0.959793
NOMO1	0.173411	0.951022
PLAC9	0.173397	0.902618
CD36	0.173371	0.968328
EIF4H	0.173346	0.953243
PSMD8	0.173329	0.949675
CLASP2	0.173286	0.967339
C2CD2L	0.173249	0.945397
COX7A2L	0.173233	0.968736
NUTF2	0.173218	0.94718
NDUFB9	0.173214	0.923094
RPL5	0.173175	0.935658
TBCA	0.173136	0.910886
MIAT	0.173119	0.943346
SLC41A3	0.173108	0.934015
CHCHD2	0.173082	0.909155
NSD1	0.173028	0.929988
NMNAT2	0.173027	0.966403
TAF13	0.173005	0.956276
DOCK3	0.172997	0.959983
RYR2	0.172978	0.936275
PPDPF	0.172972	0.892853
AMER2	0.172918	0.939706
TYRO3	0.172904	0.938408
KIF17	0.172891	0.955442
VXN	0.172887	0.946704
PACS2	0.172886	0.891759
KIAA1549L	0.172864	0.973894
HAPLN4	0.17286	0.976105
SLC1A3	0.172815	0.964315
FAM19A1	0.172811	0.938413
SCG2	0.1728	0.946754
SLC35D1	0.172752	0.959061
SECTM1	0.172729	0.875954
DEAF1	0.172729	0.927158
ACLY	0.1727	0.977649
SHROOM1	0.172686	0.959376
CFAP36	0.172685	0.954249
AC103681.2	0.172667	0.974802
INPP5A	0.172666	0.975194
TMEFF2	0.172649	0.96739
GDA	0.172646	0.952125
GNB5	0.172617	0.97213
PRKCI	0.172593	0.962993
RPL24	0.172584	0.928231
IGSF1	0.172584	0.957751
SPHK1	0.172578	0.896624
UBE2B	0.17252	0.956025
LZTS1	0.172518	0.945228
TXN2	0.172503	0.890984
HK1	0.1725	0.962674
ATP6V1C1	0.172496	0.975195
CCDC163	0.17246	0.700964
LARGE1	0.172447	0.977232
LDB2	0.172444	0.960501
RAB2A	0.172438	0.974943
PET100	0.172385	0.940659
GABARAPL2	0.17237	0.925859
RPS3A	0.172352	0.964244
COL4A5	0.172338	0.949706
ZC3H15	0.172329	0.952086
KBTBD11	0.17231	0.939097
KHDRBS3	0.172301	0.97384
PSMA7	0.172289	0.941367
CNIH2	0.172262	0.963461
FSCN1	0.172241	0.952383
S100A9	0.172217	0.963305
TTC3	0.172216	0.915406
ARL6	0.172211	0.946395
NOV	0.17218	0.916804
AHSA1	0.172174	0.948352
PIGU	0.172144	0.911827
RPL39	0.172139	0.940023
RAB1A	0.172135	0.978057
NPAS2	0.172104	0.935685
OXCT1	0.172091	0.973965
BIN1	0.17209	0.932889
KLC2	0.172089	0.974944
S100A13	0.171979	0.965993
RPH3A	0.171974	0.971631
RNF126	0.171967	0.921044
ENTPD3	0.171961	0.897815
FBXO27	0.171944	0.936131
TUBG1	0.171937	0.958858
OGDHL	0.171898	0.971511
SF3B6	0.171877	0.934293
MRC2	0.171865	0.906753
GPRASP1	0.171833	0.973342
RPRM	0.171832	0.98517
PSMD13	0.1718	0.938634
FOXG1	0.171798	0.949515
LTBP2	0.171795	0.914306
TTLL7	0.171783	0.952867
TRIM14	0.171771	0.926806
RPAIN	0.171769	0.931749
MTPN	0.171759	0.933168
ELOB	0.171712	0.869678
SFPQ	0.171707	0.959406
PDE1A	0.171691	0.962999
PFN1	0.171646	0.885079
POSTN	0.171646	0.958988
TAGLN2	0.171616	0.95775
THOC7	0.171613	0.966705
HRAS	0.171602	0.962023
BMPR1A	0.171598	0.96004
PLEKHG3	0.171597	0.944765
ATP6V1G1	0.171593	0.962293
MRAS	0.17159	0.958926
PSMA1	0.171587	0.943516
FAU	0.171578	0.959957
OAT	0.171574	0.963263
CLIP3	0.171561	0.957198
MT1X	0.171556	0.958154
FAM107B	0.171552	0.954477
PDIA3	0.171548	0.948337
CELF5	0.171545	0.974447
NAT1	0.171525	0.937569
KCNJ9	0.171524	0.958809
MAST1	0.171511	0.973777
PODXL2	0.171504	0.93708
GLRB	0.171504	0.952934
MAPK8IP3	0.171504	0.954354
AHNAK	0.1715	0.985431
NDUFA11	0.171474	0.949744
LIPE	0.171387	0.955913
GATM	0.171369	0.976431
SLC39A12	0.171361	0.959731
RPL14	0.171357	0.935747
GPX4	0.171336	0.889797
SERPINH1	0.171316	0.908196
NAT8L	0.171315	0.961202
ANO3	0.171309	0.966263
ACTN1	0.171304	0.959732
ACO2	0.17129	0.951544
TMTC4	0.171278	0.980412
UBQLN2	0.171267	0.962232
PADI2	0.171259	0.967127
PGRMC1	0.171252	0.957117
NAB2	0.171252	0.947121
SLC6A1	0.171244	0.93242
NME7	0.171237	0.968826
DSP	0.171226	0.936839
SPATA2L	0.171226	0.945043
NELL1	0.171224	0.978469
KCTD16	0.171217	0.960904
SCYL1	0.171185	0.927967
PDE1B	0.171176	0.951451
ZCCHC24	0.171167	0.941138
PRKCA	0.171164	0.936464
KIF21A	0.171129	0.979548
MFGE8	0.171127	0.928514
MRPS23	0.171118	0.967871
MRFAP1	0.171095	0.929985
YPEL5	0.171082	0.96668
COPS4	0.171068	0.965335
P4HTM	0.171067	0.972191
CA10	0.171059	0.961074
DBI	0.171032	0.931965
RTL5	0.171027	0.975896
GFOD1	0.171009	0.959792
GABRB3	0.171	0.957544
RANBP1	0.170992	0.932101
CASC10	0.170981	0.922783
HCN1	0.170969	0.958257
NCOR2	0.170957	0.916215
LAMP5	0.170956	0.984396
GBF1	0.170951	0.98122
SYNPR	0.17095	0.94851
SLC4A8	0.170946	0.959585
ATP5S	0.170935	0.821174
ZCCHC2	0.170928	0.819648
NDUFA5	0.17092	0.975735
NOVA1	0.170909	0.943241
PCBP2	0.170895	0.953487
ARHGAP44	0.170891	0.961693
SYT13	0.17086	0.978564
FBXO44	0.170848	0.93907
PSMA4	0.170831	0.949517
PPFIA1	0.170826	0.951759
IFT122	0.170819	0.955643
SIRT2	0.1708	0.91137
NUCKS1	0.170767	0.866593
LINC02217	0.170763	0.966136
INAFM1	0.170742	0.956629
KNDC1	0.170735	0.930098
JAG1	0.170732	0.95798
PRDX6	0.170726	0.95003
MCRIP1	0.17072	0.921329
SSX2IP	0.170719	0.970226
AC096667.1	0.170714	0.955796
CDC6	0.170712	0.920005
DDX1	0.170701	0.981364
PAPSS1	0.170699	0.957336
CDC40	0.170682	0.936298
DDRGK1	0.170658	0.972887
SUCLA2	0.17064	0.959256
ISLR	0.170634	0.954122
CHCHD6	0.170609	0.954069
SRSF6	0.170605	0.938539
PLA2G16	0.170601	0.95701
CERS2	0.170581	0.954255
LRPAP1	0.170577	0.950547
RAD18	0.170564	0.962887
CCT4	0.170558	0.971719
BTF3	0.170548	0.875586
CSRNP3	0.170536	0.959335
VAPA	0.170534	0.93943
WIPF1	0.170517	0.957257
LINC01238	0.17048	0.836319
ESRRA	0.170476	0.938158
PDE8B	0.170473	0.962949
DPF1	0.170464	0.959119
TJP2	0.170455	0.971637
SHD	0.170428	0.957771
EVL	0.170417	0.938895
PSMB9	0.170416	0.914857
CLASP1	0.170402	0.927566
DDB1	0.170378	0.905003
ZNF655	0.170378	0.933424
BRSK2	0.170377	0.927828
ENOSF1	0.170369	0.963596
MYCBP2	0.170344	0.972753
CNNM2	0.17033	0.908705
NDUFB10	0.170329	0.943379
INPP5F	0.170325	0.973777
PARP6	0.170312	0.968599
TTC7A	0.170311	0.778618
ARPC2	0.170298	0.963496
AC007325.4	0.170267	0.95978
PTP4A1	0.170233	0.973633
NDUFB3	0.17019	0.920256
JUN	0.170157	0.946924
LPIN2	0.170147	0.955433
KIF3A	0.170146	0.972046
SELENOW	0.170134	0.874011
THRA	0.17011	0.97294
S100A10	0.170095	0.926325
YY1	0.170092	0.946853
CX3CR1	0.17009	0.929866
PPM1L	0.170083	0.978208
ALDH6A1	0.170077	0.953182
ATCAY	0.170057	0.945576
RNF6	0.170054	0.972
LYPLA2	0.169999	0.930757
MBOAT7	0.169997	0.949958
ABTB1	0.169984	0.97739
EFCAB1	0.169981	0.974911
TCEAL5	0.169981	0.973096
TCEAL6	0.16998	0.949802
ARL6IP4	0.169972	0.902743
CALD1	0.169946	0.958437
SMIM12	0.169945	0.957116
PLPPR2	0.169944	0.962883
IGFBP4	0.16994	0.942677
TPRG1L	0.16994	0.958145
MUC12	0.169938	0.96337
ATP5F1D	0.169935	0.942303
DDX17	0.169934	0.912051
UBAP1	0.169931	0.920773
KALRN	0.169923	0.974318
JPT1	0.169912	0.951728
VKORC1	0.169866	0.929627
BLOC1S2	0.169842	0.96775
RAD23A	0.169837	0.950684
SMIM19	0.169835	0.963564
CSE1L	0.169805	0.948942
SYBU	0.169792	0.965564
SRPK2	0.16979	0.948554
SERINC3	0.169775	0.973092
SMIM13	0.169762	0.975462
LRRTM1	0.169757	0.973536
CKS2	0.169755	0.945184
SCRN2	0.169711	0.919103
S100A16	0.169708	0.948507
PDHA1	0.169707	0.939987
NSMF	0.169704	0.940363
FOXRED2	0.169701	0.926146
KCTD4	0.169694	0.94798
PID1	0.169688	0.967199
BMPR2	0.169688	0.929905
ROCK2	0.169671	0.953804
FAM173A	0.169663	0.947611
C1QA	0.16966	0.91369
AKAP6	0.169655	0.962575
GATA3-AS1	0.16964	0.906547
RTN4RL2	0.169627	0.959755
LY6E-DT	0.169599	0.977287
CRLF1	0.169567	0.963537
ZMYM4	0.16956	0.925184
GLRX2	0.169551	0.972668
FLRT3	0.16954	0.947247
MPP1	0.169514	0.942473
LHX6	0.169503	0.954625
CCNE1	0.169488	0.968447
FAM107A	0.16948	0.972747
PRIMPOL	0.169477	0.90931
TPM3	0.169464	0.947219
HSPB3	0.169459	0.984536
KCNS1	0.169456	0.975758
RARB	0.169454	0.971385
HLF	0.169445	0.9619
ASH1L	0.169442	0.929671
ANXA2	0.169423	0.969332
COL18A1	0.16939	0.896305
CSDE1	0.169387	0.973042
ARPC3	0.169376	0.944475
TMEM158	0.169353	0.952931
FAM213A	0.169295	0.919476
PCP4L1	0.16929	0.948386
ORAI1	0.169281	0.947482
FAM129A	0.169281	0.870771
PTPRA	0.169278	0.911947
PDK2	0.169277	0.952553
UROD	0.169269	0.940778
NACAD	0.169251	0.949834
KCNF1	0.169241	0.97134
CYB561	0.169236	0.990025
PDXK	0.169227	0.883182
ACSL3	0.169211	0.930548
DMAC1	0.169203	0.957551
ADCYAP1	0.1692	0.970122
TUBB2B	0.169192	0.928441
HDAC11	0.169188	0.921931
VDAC2	0.169187	0.94065
MFSD4A	0.169159	0.949059
TESC	0.169157	0.957287
SMIM24	0.169144	0.895716
RPL36A	0.169143	0.916649
CPNE4	0.169137	0.975187
ANP32B	0.169133	0.962618
ROGDI	0.169128	0.960158
XRN2	0.169125	0.91937
TMF1	0.169121	0.941886
HIPK2	0.169086	0.953397
RGS7	0.169055	0.949495
BEST1	0.169049	0.85975
RAB3C	0.16904	0.96738
PRAG1	0.169039	0.975088
CDK5	0.169026	0.964125
LAMTOR5	0.169017	0.924738
ACTR1A	0.169008	0.961491
MAL2	0.168999	0.956031
ARRDC4	0.168996	0.908366
TUSC2	0.168993	0.974517
ANAPC11	0.168989	0.931219
SPTLC2	0.168987	0.94144
NPRL3	0.168986	0.940933
MSRB1	0.168984	0.937483
ZNF579	0.168981	0.901237
ELMOD1	0.168975	0.953213
C1orf43	0.168966	0.966259
QKI	0.168964	0.962968
VWC2	0.168962	0.870364
CAMK2N2	0.168932	0.955758
SYNGR2	0.16893	0.938478
PPME1	0.16893	0.95011
MRPL42	0.168926	0.93208
COL6A2	0.168924	0.961917
SPINT2	0.168919	0.951243
DPY19L1	0.168909	0.988103
TRAPPC1	0.168906	0.958433
RPS3	0.168899	0.952013
TPBGL	0.168892	0.966897
EIF5	0.168887	0.929371
AP1B1	0.168881	0.926253
ABRACL	0.16888	0.955002
SEC61B	0.16886	0.948924
FAM13C	0.168842	0.953613
MCTS1	0.168837	0.97231
HSH2D	0.168827	0.94653
RARRES2	0.168819	0.971302
PTER	0.168817	0.832551
RIN1	0.168797	0.896619
CENPX	0.168796	0.928195
AC018557.1	0.16879	0.94702
DNAJC27	0.168778	0.905817
RAPGEF2	0.168771	0.962292
UBA1	0.168749	0.965627
CACNA1A	0.168748	0.956843
PHYHIPL	0.168744	0.940809
UBE2Z	0.168737	0.959779
ENPP5	0.168726	0.946488
HMGCR	0.168725	0.978884
NAIP	0.168692	0.940072
ANKRD54	0.168678	0.887296
FAM181B	0.168677	0.966488
DCAF6	0.168677	0.960696
SLC31A2	0.168671	0.952442
UBA52	0.168663	0.892485
TMEM206	0.16866	0.948861
AL359091.1	0.16865	0.952649
HLA-C	0.168644	0.940594
DCAF15	0.168643	0.940096
RNF7	0.16863	0.929842
TXNL4A	0.168626	0.956407
AFG3L2	0.168619	0.949638
IFIT2	0.168616	0.937238
RBM5	0.168592	0.954417
AGTPBP1	0.168586	0.881124
BOD1L1	0.168557	0.952381
ALKBH7	0.168553	0.877523
SCG3	0.16855	0.927957
NECAP1	0.16855	0.974775
RAB15	0.168485	0.907094
RPL15	0.16847	0.916497
SNAP23	0.168456	0.884089
PIK3R3	0.168402	0.961918
JTB	0.168387	0.955084
KCNG1	0.168385	0.976706
ACTN2	0.168385	0.940158
MYL6B	0.168384	0.938027
FAM84A	0.168381	0.956108
MYBPC1	0.168378	0.984077
HSPA1B	0.168374	0.959005
SLC25A11	0.168368	0.948392
CLIP4	0.168361	0.878928
VWA1	0.168355	0.949709
KRR1	0.168345	0.936614
PEA15	0.168343	0.926766
SLC6A7	0.168332	0.952685
FGF1	0.168327	0.96262
CREB3	0.168325	0.953637
RGS12	0.168321	0.97229
RERG	0.168312	0.929672
STX5	0.168305	0.949052
GPRC5A	0.168302	0.87165
TP53INP2	0.1683	0.979983
SLAIN1	0.168271	0.967918
KPNB1	0.168264	0.910738
ZNF653	0.16822	0.960523
PLK2	0.168193	0.961633
TMEM35A	0.16819	0.970038
FARSA	0.168187	0.982587
MAEA	0.168178	0.977781
RPL35	0.168171	0.873061
USP5	0.168132	0.958847
KCNMA1	0.168114	0.945076
GALNT6	0.168073	0.94791
TBL1XR1	0.168069	0.932361
MAZ	0.168067	0.937155
SELENOT	0.168056	0.944098
CLK1	0.168045	0.907829
MMD	0.168026	0.953621
PRKCD	0.168015	0.951274
HACD3	0.168013	0.883448
ABCA2	0.167996	0.924266
SHISA8	0.167995	0.976692
SPTBN4	0.167978	0.961704
PIP4K2A	0.167977	0.943903
LZTS3	0.167968	0.969077
SOBP	0.167934	0.934472
BLCAP	0.167925	0.95839
HSBP1	0.167919	0.921537
RPL27	0.167878	0.842715
SEM1	0.167872	0.93466
PTGES3	0.167861	0.940785
NDUFS4	0.16785	0.955556
SCRG1	0.16784	0.939665
EIF5A	0.167837	0.935328
CCDC184	0.167817	0.974962
TM2D3	0.16781	0.940209
SSU72	0.16781	0.959116
CDH10	0.167802	0.961017
ABR	0.167801	0.941584
PFKM	0.167778	0.962254
SCD5	0.167763	0.907298
THOC3	0.167763	0.958785
PTGES2	0.167737	0.965873
AP1AR	0.167735	0.945234
MAP2K4	0.167734	0.974995
CADPS	0.167719	0.948652
TM9SF3	0.167698	0.921494
PDS5B	0.167693	0.946794
IQSEC2	0.167684	0.962313
SYNE1	0.167659	0.948579
PCSK2	0.167657	0.955565
SCRN1	0.167642	0.91442
RNF13	0.167637	0.929601
SLC39A11	0.167612	0.870418
WAC	0.167601	0.95452
SMPD3	0.167583	0.936862
HTR2A	0.167563	0.961533
ARPIN	0.167543	0.931381
HDGFL3	0.16753	0.954311
COPRS	0.16753	0.959372
EPHX4	0.167522	0.97541
GEMIN4	0.16752	0.978333
YARS	0.167516	0.963739
AIF1L	0.167506	0.970202
ZNF700	0.167504	0.946875
BRIX1	0.1675	0.936088
EPB41L3	0.167496	0.958489
NPLOC4	0.167493	0.918545
ANXA7	0.167483	0.948623
SERTAD1	0.167477	0.913943
TMEM233	0.167464	0.936043
TTYH1	0.167464	0.914619
KYAT1	0.167449	0.905046
PRKAR2B	0.167446	0.951273
AATK	0.167446	0.933262
IKBKG	0.167446	0.981367
RNH1	0.16744	0.948182
ARPC5L	0.167427	0.968554
ELOVL4	0.167424	0.947823
MRPL51	0.167407	0.938286
PTK2B	0.167404	0.962469
TAPBP	0.167404	0.932574
DLX6-AS1	0.167392	0.907229
ZNF836	0.167385	0.934138
SMYD5	0.167377	0.891447
BATF	0.167369	0.9037
TMEM151B	0.167367	0.968207
SORL1	0.167361	0.974557
MZT2B	0.167353	0.862396
ING3	0.167352	0.930857
STON2	0.167336	0.974744
NUTM2B-AS1	0.167334	0.941272
GRIN2B	0.167325	0.959261
FRRS1L	0.167321	0.955443
PPP2R2C	0.167316	0.970412
CLEC2L	0.167306	0.97867
NACA	0.167305	0.913509
PSMB4	0.167273	0.959137
PPP2CB	0.167272	0.909691
ATP1A2	0.167266	0.958605
TUT7	0.167261	0.944193
CACNA2D1	0.167254	0.950199
ERCC6L2	0.167236	0.863878
MRPS21	0.167235	0.965322
RHOBTB2	0.167226	0.904989
RIDA	0.16722	0.921672
MFN2	0.167208	0.925465
PSMD6	0.167194	0.973979
CYB5A	0.167176	0.945765
PDZD2	0.167171	0.974873
TMEM246	0.167165	0.979678
DOK6	0.167164	0.943001
DNAJC5	0.167159	0.969836
NISCH	0.167152	0.943072
DENR	0.167142	0.952079
RPS7	0.167136	0.940207
KLF9	0.167134	0.862434
DCAF8	0.167129	0.953854
ADD3	0.167122	0.985702
ZNF426-DT	0.167119	0.93657
LANCL1	0.167075	0.964537
MALSU1	0.16707	0.907141
RAPGEF4	0.167059	0.941743
TMEM9	0.16705	0.964483
SATB2	0.167046	0.946558
NEDD4L	0.167037	0.958215
LNX1	0.167035	0.976607
RPL12	0.167025	0.952242
SRGAP3	0.167013	0.946567
NQO2	0.167005	0.949431
KCNQ5	0.167004	0.962269
MSMO1	0.167002	0.876018
DHPS	0.166999	0.8842
VTI1B	0.166995	0.95417
UBE2E3	0.166992	0.957827
CXorf40B	0.166982	0.867321
PPRC1	0.166979	0.883037
RER1	0.166973	0.919863
POLR2B	0.166966	0.97551
ARL4A	0.166956	0.964302
HSPA4L	0.166955	0.918961
DHRS3	0.166943	0.909235
DYNC1LI1	0.16694	0.963692
BUD31	0.166936	0.938929
NUDT15	0.166931	0.946675
AL031056.1	0.166914	0.987103
UBALD1	0.166906	0.961759
SNX9	0.166904	0.907149
RPL3	0.16689	0.903142
DYNC1I1	0.166889	0.977238
C2orf68	0.166884	0.944653
MYO1E	0.166883	0.859965
SLCO1A2	0.166863	0.950018
UGCG	0.166847	0.868303
TNFAIP8L1	0.166829	0.933499
SRSF7	0.166816	0.95095
MTX2	0.166807	0.957541
PDCD5	0.166805	0.93512
NDUFS8	0.166801	0.958857
ATG4D	0.166799	0.943823
CYP26B1	0.166799	0.979084
CMAS	0.166763	0.960509
CPT1C	0.166757	0.935044
AC004233.3	0.166744	0.938203
CCM2	0.166743	0.956468
KBTBD2	0.166741	0.909125
CCDC9	0.166736	0.938024
SPDEF	0.166735	0.950362
PPP2R5E	0.166714	0.976295
KARS	0.166711	0.983822
EFNA1	0.166696	0.957248
JPH4	0.166696	0.958541
KCNIP3	0.166691	0.927608
NF2	0.166688	0.909832
NDUFS3	0.166685	0.939018
ASF1A	0.166661	0.837591
PSMB6	0.166658	0.907022
IGSF21	0.166657	0.965088
SYT2	0.166648	0.928254
SRRD	0.166646	0.95051
FKBP3	0.166624	0.949433
TUBG2	0.166618	0.958546
LGALS3BP	0.166611	0.9308
ZBTB46	0.16661	0.914435
DNAJB12	0.166606	0.920157
ELFN2	0.166604	0.935901
KIF5B	0.166602	0.94623
HK2	0.1666	0.949273
PSMB3	0.166596	0.949578
ALKBH6	0.166595	0.958475
DDT	0.166592	0.94288
ADCYAP1R1	0.166589	0.986295
TMEM151A	0.166582	0.939298
PDHX	0.166538	0.942945
KCNH1	0.166526	0.966136
GNG2	0.166513	0.953626
CHRNA2	0.166507	0.96219
CACNB1	0.166486	0.961824
SRCIN1	0.166482	0.910799
TRMT112	0.166482	0.953874
SNN	0.166473	0.949709
CDK2AP1	0.166471	0.969436
SRP14	0.166468	0.879785
AC091271.1	0.166458	0.948745
ZMAT1	0.166449	0.939182
ZNF385B	0.166446	0.953097
CEP85L	0.166434	0.902961
CMC2	0.166417	0.926526
SLC6A15	0.166407	0.972705
POLR2K	0.166405	0.944525
ALDH2	0.166368	0.960857
RASSF2	0.166365	0.966075
ZNF32	0.166351	0.960334
PRPF19	0.166341	0.967107
WFS1	0.166317	0.908184
CEACAM6	0.166306	0.962745
PPFIA3	0.166293	0.964592
EGR4	0.166281	0.967183
CTBP1	0.166256	0.935857
CDIP1	0.166256	0.960285
PVR	0.166252	0.885871
VILL	0.166247	0.93586
BTNL9	0.166242	0.939769
MISP3	0.166233	0.893336
AFDN	0.166226	0.8632
PPP2R2B	0.166223	0.982492
TBCK	0.166219	0.946597
HS3ST4	0.166216	0.97959
BHLHE40	0.166216	0.966983
VTCN1	0.166213	0.954889
PPP1R15A	0.166202	0.863647
PAXBP1	0.166198	0.888842
CDH22	0.166195	0.981371
IPO5	0.166184	0.94612
SFRP1	0.166184	0.937036
RPL18A	0.166168	0.95745
MMS19	0.166163	0.909018
UTRN	0.166161	0.890955
TTC9C	0.166161	0.956819
HNRNPA3	0.166146	0.930193
SELENOM	0.166126	0.92502
GRIK5	0.16611	0.93412
KIAA0586	0.166103	0.934878
NCAM1	0.166096	0.948535
REEP1	0.166092	0.968268
LRP4	0.166072	0.980218
ARPP21	0.166066	0.973225
WDR17	0.166064	0.947487
C1QC	0.166062	0.933861
SMARCE1	0.16606	0.948517
AC010980.2	0.166058	0.947851
PEBP4	0.166057	0.776392
POLR2I	0.166056	0.9547
SLC29A4	0.166052	0.890693
FUS	0.166047	0.918697
RAP2C	0.166035	0.922349
BAALC	0.166031	0.931597
RHBDL1	0.166017	0.929459
AC015922.4	0.166005	0.933886
PPP1R9A	0.166003	0.947981
NGLY1	0.166002	0.895683
TSC22D3	0.165992	0.9499
USF3	0.165991	0.94141
THRSP	0.16599	0.97287
PPP1R12C	0.165986	0.940966
RPL36	0.165965	0.96943
ZNF772	0.165962	0.969796
SEMA4A	0.165953	0.953561
HADH	0.165949	0.946001
DNM1L	0.165941	0.95123
RPL4	0.165934	0.950163
GMPR	0.165933	0.928056
RNF138	0.165924	0.9351
AP3D1	0.165921	0.914298
SSTR2	0.165912	0.974276
PPP1R9B	0.165911	0.930364
OAZ2	0.165873	0.905069
BRI3BP	0.165869	0.944531
MAP3K9	0.165863	0.970644
SLITRK4	0.16585	0.958878
PXK	0.165847	0.948077
WDR83OS	0.165838	0.90826
PSMD7	0.16583	0.975191
AKAP12	0.16582	0.970783
NETO2	0.165817	0.916043
TCERG1	0.16581	0.967853
RBBP9	0.165809	0.836215
MXRA7	0.165798	0.953209
ALDH9A1	0.165797	0.93626
COX14	0.165795	0.921122
IFI6	0.165788	0.941059
TAC3	0.165781	0.957035
LAMB2	0.16577	0.945
ARHGEF7	0.165754	0.964601
UHMK1	0.165744	0.964266
RPS25	0.165738	0.869483
PRR15	0.165732	0.799169
GRIA3	0.165719	0.953104
PRKAG2-AS1	0.165713	0.966706
SLC35F6	0.1657	0.962375
RDH11	0.165696	0.955021
NFIL3	0.165693	0.915172
FHL1	0.165684	0.945917
PELI3	0.165683	0.976568
OTUB2	0.165652	0.784011
CCNF	0.165638	0.924509
FNTA	0.165637	0.951011
PQLC2	0.16563	0.933293
ASPHD1	0.16562	0.954362
TBCB	0.165613	0.938614
LMTK3	0.165599	0.934254
PAM	0.165597	0.95916
NEIL2	0.165595	0.949664
TPRG1	0.165592	0.946545
CSNK1A1	0.165591	0.94095
CCDC174	0.16559	0.888257
PGP	0.165586	0.975597
CNKSR2	0.165583	0.948617
RAE1	0.16557	0.967172
ETV5	0.165567	0.955324
BANF1	0.165559	0.9121
MYT1L	0.165559	0.961795
UBAC1	0.165557	0.919458
SGPP1	0.165553	0.885966
GIMAP1	0.16553	0.926476
GRK2	0.16553	0.955164
LRRC75A	0.165528	0.906569
ARHGEF9	0.165492	0.962363
SPIN1	0.165491	0.944607
NDUFAB1	0.165487	0.953234
ASPA	0.165481	0.95548
ECH1	0.16547	0.896818
RPL18	0.165461	0.954054
MECR	0.165457	0.914502
CASP8AP2	0.165457	0.93655
SMIM10L2B	0.165454	0.973162
TPD52	0.165448	0.960443
PARK7	0.165447	0.903412
SLC8A1	0.16543	0.952641
ABLIM3	0.16543	0.872497
MIR7-3HG	0.165429	0.953452
TRO	0.165424	0.973991
TMED3	0.165419	0.973637
MXRA5	0.165415	0.947769
NDRG2	0.165415	0.933809
SH3BGRL2	0.165414	0.963465
TOR1AIP2	0.165411	0.908499
CCKBR	0.16541	0.875278
TBCD	0.165405	0.960449
MT-ND6	0.165398	0.942991
TTC39C	0.165396	0.922164
AASDHPPT	0.165388	0.934829
CTPS2	0.165382	0.894042
MARCH2	0.165376	0.916344
UBE2E2	0.165347	0.966299
ULK3	0.165342	0.899989
FBXL3	0.165335	0.946724
CATSPER2	0.16533	0.931914
COL4A1	0.165319	0.902622
RGCC	0.165306	0.910239
CACNG8	0.165304	0.950095
MED15	0.165282	0.937865
DESI1	0.165256	0.927692
ABHD3	0.165254	0.921843
SPOCK1	0.165253	0.963909
SRP19	0.165249	0.948647
NDUFA9	0.165246	0.934104
TENM2	0.165244	0.949682
NR2F2	0.165242	0.965385
C1QB	0.165235	0.90811
TSTD1	0.165232	0.957889
ARHGEF2	0.16521	0.950888
TSPAN33	0.165206	0.911111
NMB	0.165206	0.926478
GAPVD1	0.165192	0.91954
PLPP3	0.165176	0.977551
TSN	0.165158	0.910598
SWAP70	0.165153	0.897253
AAK1	0.165143	0.952063
TMC7	0.165132	0.867172
TTC1	0.165128	0.913399
SORBS2	0.165115	0.949719
TCOF1	0.165111	0.884441
PRRC2B	0.165109	0.929355
DDX5	0.165109	0.959249
DUT	0.165104	0.940538
MLX	0.165104	0.922094
COPA	0.165103	0.940916
ATRAID	0.165101	0.935031
ZNF500	0.1651	0.927717
GABRA5	0.165086	0.979534
ITGAV	0.165086	0.95173
BST2	0.16508	0.95707
CNTN1	0.165074	0.955984
ZSWIM1	0.165069	0.858407
GPR158	0.165068	0.937829
FAM131B	0.165067	0.930901
ACAP3	0.165065	0.918799
TBL2	0.165058	0.910877
BCAP29	0.165051	0.955461
NSMCE2	0.165042	0.95167
TCIM	0.165035	0.954787
CITED2	0.165031	0.954423
MTUS1	0.165031	0.945987
FNIP2	0.165031	0.927144
EMP3	0.165017	0.946069
AP5M1	0.165009	0.960817
AK4	0.165007	0.952464
CDC42EP1	0.165004	0.947104
RRP15	0.165002	0.886059
CCDC88A	0.164981	0.931435
ELOC	0.164976	0.958819
HAX1	0.164974	0.976266
ZDHHC21	0.164967	0.937273
KCNQ3	0.164967	0.951543
EIF1	0.164966	0.897576
CHRM3	0.16496	0.956667
ANK3	0.164957	0.943597
AGPAT1	0.164954	0.945153
GALNT15	0.164948	0.949996
DR1	0.164942	0.913422
EFR3B	0.164924	0.964109
FGL2	0.164921	0.940275
[truncated: 1,001 more rows]

## Sheet: fig3d
Gene	Morans_I	Group			Group	Gene_Count	Mean_Morans_I	Median_Morans_I	Std_Morans_I	Min_Morans_I	Max_Morans_I	Q25_Morans_I	Q75_Morans_I
Eif3m	0.145385	Background			Background	10527	0.144285	0.143831	0.00460416	0.131608	0.176941	0.141082	0.146935
Plscr4	0.149833	Background			STAMarker	744	0.1442	0.143961	0.00409415	0.133401	0.160937	0.141296	0.147045
Prps2	0.137999	Background			SPARK-X	302	0.148368	0.148158	0.00502654	0.136153	0.175648	0.145369	0.149921
B3gnt8	0.141483	Background			SpatialDE	442	0.142839	0.142498	0.00379012	0.134493	0.164547	0.14019	0.14512
Ranbp9	0.139604	Background			SEPAR	396	0.154437	0.153489	0.0037542	0.150235	0.176941	0.151546	0.156425
Ndufa2	0.150828	Background
Psmd11	0.14275	Background
BC005561	0.142543	Background
Zscan18	0.142308	Background			Comparison	Test	Alternative	Statistic	P-value	Significance
Lats1	0.143299	Background			STAMarker vs Background	Mann-Whitney U (one-sided)	greater	3966328	0.278856	n.s.
Casc3	0.149363	Background			SPARK-X vs Background	Mann-Whitney U (one-sided)	greater	2376496	3.68279e-49	****
Dab2	0.148446	Background			SpatialDE vs Background	Mann-Whitney U (one-sided)	greater	1901233	1	n.s.
Magohb	0.141087	Background			SEPAR vs Background	Mann-Whitney U (one-sided)	greater	4001644	5.78025e-213	****
Fbrs	0.139397	Background			SEPAR vs SPARK-X	Mann-Whitney U (one-sided)	greater	105869	1.55168e-68	****
Asphd1	0.140403	Background
Bbof1	0.139232	Background
Mpp1	0.14038	Background
Smyd2	0.145506	Background
Gls	0.161657	Background
Gucd1	0.139835	Background
Kdm3b	0.145485	Background
Ube2o	0.154946	Background
Cfap77	0.142678	Background
Ebag9	0.142599	Background
Scfd2	0.140721	Background
Tmem9	0.144153	Background
Mettl8	0.141752	Background
Gpm6b	0.156734	Background
Adprm	0.139987	Background
Alg14	0.140257	Background
Ndufaf5	0.146318	Background
Crybg3	0.141743	Background
Tmem41b	0.140525	Background
Grcc10	0.149437	Background
Sf3b5	0.147099	Background
Fibcd1	0.153035	Background
Fyco1	0.139443	Background
Ube2h	0.136394	Background
Miga1	0.146051	Background
Zfp120	0.143078	Background
Msl3	0.138645	Background
Scaf11	0.14006	Background
Slc39a14	0.144501	Background
Eif1ad	0.143132	Background
Zdhhc20	0.145239	Background
Gclm	0.145086	Background
Itga8	0.139422	Background
Cables1	0.148442	Background
Larp4	0.138878	Background
Mgrn1	0.147052	Background
Fam117b	0.137329	Background
Qtrt2	0.140152	Background
Ahsa1	0.140696	Background
Pink1	0.147315	Background
Mon2	0.1417	Background
Gm32828	0.14265	Background
Atp6v0a2	0.143953	Background
Ndufa5	0.160108	Background
Carm1	0.145707	Background
Mrpl37	0.147915	Background
Agk	0.138292	Background
Gm47578	0.143461	Background
Atp8b5	0.150969	Background
Smc2	0.144345	Background
Kdm2a	0.14233	Background
Tpsg1	0.153065	Background
Fstl1	0.137449	Background
Slx1b	0.145731	Background
Txlna	0.143563	Background
Prpf40b	0.149388	Background
1110002L01Rik	0.141113	Background
Saal1	0.142202	Background
Srpk2	0.150156	Background
Tbc1d22a	0.148522	Background
Idh2	0.142961	Background
Atrip	0.141535	Background
Lamtor2	0.142724	Background
Tmem44	0.14068	Background
Pi4k2a	0.1378	Background
Cep57l1	0.147053	Background
Rnf214	0.139198	Background
Prkra	0.139051	Background
Aco1	0.139324	Background
Arhgef26	0.145871	Background
Yjefn3	0.142863	Background
Slc15a4	0.138384	Background
Babam2	0.143352	Background
Ppp1r1b	0.137193	Background
Flywch1	0.143874	Background
Drp2	0.147704	Background
Rps6kl1	0.144629	Background
Rlf	0.141211	Background
Dstn	0.148621	Background
Nckipsd	0.141196	Background
Chfr	0.138602	Background
Gabarap	0.148184	Background
Sema3d	0.145982	Background
Akap6	0.144959	Background
Lrrc75a	0.144661	Background
Fip1l1	0.144893	Background
Plekhj1	0.143534	Background
Eif2s1	0.152818	Background
BC067074	0.143048	Background
Lmntd1	0.139053	Background
Nop53	0.143505	Background
Ikbkb	0.150598	Background
Bahd1	0.146979	Background
Polr2j	0.138283	Background
Lpin1	0.140855	Background
Tma7	0.142673	Background
Clpp	0.144551	Background
Usp39	0.145862	Background
Zfp335os	0.143049	Background
Leo1	0.14276	Background
Dctn5	0.147295	Background
Gspt2	0.143096	Background
Tbc1d15	0.147904	Background
Pcsk5	0.140362	Background
Pprc1	0.145368	Background
Rhoj	0.14486	Background
Lsm6	0.147358	Background
Rybp	0.138714	Background
Capzb	0.147924	Background
Gtf3a	0.147079	Background
Csnk1g2	0.151462	Background
Pp2d1	0.147048	Background
Snx25	0.145757	Background
Gpatch11	0.14411	Background
Tmem9b	0.14434	Background
Lhfpl2	0.137949	Background
Tmem168	0.147318	Background
Nrsn2	0.149183	Background
Fam204a	0.144744	Background
Stat4	0.14166	Background
Mrnip	0.145311	Background
Kdelr2	0.142506	Background
Gm28048	0.138472	Background
Lin54	0.142156	Background
Hexa	0.146566	Background
Dnajc7	0.15321	Background
Sh2b2	0.137341	Background
Gm48283	0.149263	Background
Ercc1	0.143548	Background
Nup37	0.142776	Background
Sart1	0.142077	Background
Ddo	0.138785	Background
Oxa1l	0.144184	Background
Srgn	0.143658	Background
Hexim2	0.143362	Background
Dact3	0.145587	Background
Cntnap5a	0.147422	Background
Daam1	0.146234	Background
Tnpo3	0.144656	Background
St3gal3	0.14109	Background
Gpr45	0.145129	Background
Aprt	0.143957	Background
Mpp6	0.1425	Background
Nup50	0.147101	Background
Nr2c1	0.14025	Background
Pcdh11x	0.141213	Background
Trio	0.145099	Background
Ppp4c	0.1464	Background
Hmg20b	0.142313	Background
Mrc2	0.144809	Background
Ap3s1	0.144544	Background
1810055G02Rik	0.147404	Background
Csf1r	0.142675	Background
Snx30	0.137473	Background
Tulp4	0.146556	Background
Ndfip1	0.142412	Background
Kcnn2	0.144609	Background
Dock4	0.139355	Background
Gm26551	0.14324	Background
Gpr158	0.149859	Background
Irs2	0.144452	Background
2410004B18Rik	0.146604	Background
Gm20619	0.14562	Background
Msh4	0.142531	Background
Arl6ip4	0.140004	Background
Gm45740	0.147133	Background
H2afy	0.145866	Background
Col5a2	0.140886	Background
Zbed4	0.143615	Background
Vamp1	0.137825	Background
Pwp2	0.143172	Background
4430402I18Rik	0.141966	Background
Kansl3	0.139719	Background
Gm17139	0.149242	Background
9030624J02Rik	0.14364	Background
Atxn1	0.145381	Background
Psmd12	0.150433	Background
A630001G21Rik	0.137789	Background
Dnah7c	0.142292	Background
Sptb	0.141359	Background
Slc39a8	0.148457	Background
Gskip	0.142454	Background
Ythdc2	0.141953	Background
Nop56	0.143176	Background
Acd	0.137912	Background
Alg10b	0.14304	Background
Abcf1	0.144574	Background
Iqsec1	0.141991	Background
Eif3i	0.138805	Background
Fto	0.140839	Background
Slc16a2	0.146673	Background
Mgmt	0.140675	Background
Nuak1	0.139753	Background
Fam149a	0.145324	Background
Sh3bgrl3	0.145285	Background
Ptbp2	0.145118	Background
Arl5c	0.143089	Background
Gm30624	0.14491	Background
Mfsd14a	0.140188	Background
Ccdc38	0.146111	Background
Terf2	0.139351	Background
Nfx1	0.143645	Background
Atp8b1	0.141339	Background
Slc48a1	0.146775	Background
Extl2	0.140136	Background
Herpud2	0.149813	Background
Trp53bp2	0.145901	Background
Npffr1	0.138167	Background
Gga1	0.15129	Background
Adam15	0.138348	Background
Fam229b	0.137537	Background
Cyp27a1	0.141577	Background
Golga1	0.138714	Background
Scamp3	0.139172	Background
Rtl1	0.14414	Background
Gm15283	0.138235	Background
Ksr1	0.147286	Background
Itpkb	0.1395	Background
Tigd2	0.142021	Background
Rpusd1	0.148772	Background
Maml3	0.144478	Background
Esyt2	0.144812	Background
Thrsp	0.148596	Background
Zfp180	0.141982	Background
Cers1	0.143147	Background
Stk26	0.14688	Background
Fuca1	0.14108	Background
Dpp8	0.134382	Background
Sdc4	0.14458	Background
N4bp1	0.142172	Background
Aff3	0.144206	Background
Tnr	0.143296	Background
Gm30835	0.148098	Background
Nop10	0.143905	Background
Stx1a	0.138783	Background
Rpl3	0.146338	Background
Abcc4	0.144158	Background
Kbtbd4	0.149078	Background
Pcbp4	0.140455	Background
Ciapin1	0.140183	Background
Pcid2	0.13983	Background
Sarm1	0.141106	Background
Gm13481	0.14517	Background
Tnrc6b	0.149346	Background
Nme5	0.144616	Background
Abhd14a	0.14249	Background
Kctd20	0.139601	Background
Cpne9	0.140204	Background
Brca2	0.139233	Background
Gm29427	0.144394	Background
Gm20671	0.139158	Background
Zfp975	0.14145	Background
Acvr1	0.144259	Background
Ctsl	0.14115	Background
Gm38394	0.145647	Background
Pllp	0.152097	Background
Fus	0.148798	Background
Rab3gap2	0.145842	Background
Tmem260	0.1414	Background
P4ha1	0.141758	Background
Txndc11	0.140399	Background
Mpv17	0.141548	Background
Mib2	0.147708	Background
Pign	0.143156	Background
Ush2a	0.143236	Background
Utrn	0.140522	Background
Zmat5	0.138243	Background
Gm10069	0.14151	Background
Wdr26	0.142518	Background
Axdnd1	0.14084	Background
Afap1	0.139434	Background
Dctpp1	0.141934	Background
Srpr	0.138662	Background
Entpd1	0.143908	Background
Adgrl4	0.146601	Background
Apeh	0.1449	Background
Bmper	0.148926	Background
Wfs1	0.149636	Background
Atxn2	0.140733	Background
Pcm1	0.139451	Background
Rab24	0.142072	Background
Zkscan8	0.14453	Background
Smg1	0.148349	Background
Pdpn	0.137509	Background
Mettl26	0.141651	Background
Paqr9	0.147294	Background
Tsnax	0.14737	Background
Dennd5b	0.142506	Background
Dse	0.140487	Background
Gtf3c2	0.150996	Background
Psmc1	0.154521	Background
Nfxl1	0.144873	Background
Tmub2	0.137734	Background
Tph2	0.142041	Background
Gm28175	0.141756	Background
Sh3glb1	0.144378	Background
Prdm2	0.143805	Background
S100a13	0.146442	Background
Abca16	0.14091	Background
Zfp24	0.14488	Background
Lef1	0.145919	Background
Slc35b1	0.14379	Background
Mro	0.143191	Background
Pop5	0.145773	Background
Hypk	0.144202	Background
Glrx3	0.14823	Background
Urm1	0.147465	Background
Uaca	0.145406	Background
Mms19	0.14185	Background
Dapk3	0.146487	Background
Fbxw9	0.145059	Background
Pqlc1	0.141107	Background
Gm4117	0.140761	Background
Tmx3	0.14637	Background
Cd99l2	0.142947	Background
Car12	0.140052	Background
Gsg1l	0.142541	Background
Kdm1a	0.146398	Background
Lonp2	0.143562	Background
Dcun1d5	0.138949	Background
Dync1i2	0.144752	Background
Prr18	0.151674	Background
Zfp260	0.152517	Background
4930556G01Rik	0.146477	Background
Palm	0.149774	Background
Fbxl15	0.13722	Background
Gm13710	0.142403	Background
Mta1	0.147101	Background
1110051M20Rik	0.141609	Background
Cast	0.141531	Background
Flvcr2	0.157781	Background
Plekhh2	0.142068	Background
Ccdc15	0.138988	Background
Gm40438	0.142492	Background
Ehd4	0.150249	Background
Ttc39b	0.144081	Background
Il6ra	0.13897	Background
Pld3	0.150262	Background
Mturn	0.146504	Background
Pomt2	0.149047	Background
Rnf19a	0.140199	Background
Taf4b	0.140966	Background
Celf3	0.148593	Background
Gfap	0.14397	Background
Pcdhb7	0.151127	Background
Ocel1	0.138174	Background
Atp6v1f	0.150381	Background
Rcan3	0.140787	Background
Cnst	0.147049	Background
Nucks1	0.149305	Background
Zfp592	0.147176	Background
Aaas	0.142933	Background
Egr3	0.153035	Background
Psmd2	0.156627	Background
Rabif	0.145005	Background
Mrps26	0.140245	Background
Nebl	0.148462	Background
Ndufaf4	0.144205	Background
Akt1s1	0.144519	Background
Slc12a8	0.143483	Background
9530059O14Rik	0.151422	Background
Uqcr11	0.14831	Background
Gm46323	0.146573	Background
Pex2	0.143139	Background
Lamtor5	0.139396	Background
Mepce	0.141358	Background
Mrpl16	0.147843	Background
Kcnab2	0.151979	Background
D16Ertd472e	0.140512	Background
Pag1	0.155701	Background
Zfp804b	0.152968	Background
Slc11a2	0.140436	Background
Ralb	0.149816	Background
Bcar3	0.144928	Background
Cntnap5b	0.145239	Background
Laptm4b	0.155189	Background
Crh	0.147466	Background
Cdh12	0.149838	Background
Swap70	0.141097	Background
Cav2	0.147034	Background
Fam172a	0.143314	Background
Cavin1	0.146924	Background
Eif3a	0.146937	Background
Zfp106	0.143111	Background
Nucb1	0.143658	Background
Trib2	0.14466	Background
Klf10	0.144001	Background
Nipal2	0.142738	Background
Ndufb7	0.150713	Background
Nufip2	0.145839	Background
Knop1	0.143544	Background
Zfp40	0.144886	Background
Rpl35	0.143373	Background
Ppm1f	0.149234	Background
Pkp4	0.147659	Background
Snapc2	0.139268	Background
Ddx3y	0.150152	Background
Srpk1	0.142091	Background
Dab2ip	0.149857	Background
Efr3a	0.142235	Background
Ush1g	0.154552	Background
E2f5	0.142935	Background
Ramp2	0.149657	Background
Chsy1	0.14747	Background
Dnajc17	0.138442	Background
Aox3	0.139235	Background
Fyttd1	0.149441	Background
N4bp2	0.141091	Background
Mtdh	0.140726	Background
Ppp1r15b	0.145511	Background
Klf15	0.144369	Background
Heatr5a	0.141775	Background
Abhd12	0.148186	Background
Cep85l	0.14644	Background
Golga5	0.141113	Background
Scube1	0.147158	Background
Slc9a8	0.144801	Background
Nipsnap3b	0.148299	Background
Zbtb21	0.147416	Background
Ppm1d	0.14197	Background
Zfp719	0.141315	Background
Trak1	0.141723	Background
Pik3ca	0.146251	Background
Stk40	0.144084	Background
Iglon5	0.143482	Background
Mdm4	0.142355	Background
Mcfd2	0.143772	Background
Morc1	0.140138	Background
Usp19	0.145826	Background
Rhbdl1	0.139016	Background
Tubgcp4	0.141798	Background
Tmem160	0.144038	Background
Ttll11	0.150568	Background
Lrrc49	0.146084	Background
Cdk16	0.152574	Background
Dph5	0.141772	Background
Aplp2	0.160732	Background
Dnaja4	0.160484	Background
Hmga2	0.153788	Background
Mrpl18	0.142649	Background
Dnajb9	0.144783	Background
Rnaseh2b	0.139431	Background
Apoo	0.141451	Background
Ankrd55	0.146935	Background
AW209491	0.138346	Background
Spsb3	0.138472	Background
Ttbk2	0.147514	Background
Ascc1	0.139537	Background
6530409C15Rik	0.138419	Background
Nfix	0.143633	Background
Prkag2	0.145111	Background
Coil	0.143115	Background
Orai1	0.145264	Background
Eid2b	0.140616	Background
Prkci	0.149846	Background
Ryr2	0.150749	Background
Dym	0.145166	Background
Elovl6	0.15977	Background
Gabpb2	0.144937	Background
Mrps35	0.14016	Background
Nsmce3	0.144381	Background
Psmc5	0.148109	Background
Hacd2	0.142327	Background
Crtac1	0.139909	Background
Unc80	0.159642	Background
Cdh20	0.146974	Background
Colec12	0.142905	Background
Medag	0.14723	Background
Oard1	0.141622	Background
Hps5	0.140997	Background
Gpr63	0.140118	Background
Arpc1a	0.149514	Background
Plekhb1	0.15681	Background
Man2a2	0.144392	Background
9530068E07Rik	0.146473	Background
Mrgbp	0.145664	Background
Rassf1	0.140986	Background
Pbdc1	0.140752	Background
Abhd13	0.147182	Background
Acsl6	0.150111	Background
Rnf125	0.14402	Background
Hmcn1	0.149173	Background
Tjp1	0.145953	Background
Pter	0.136272	Background
Mfsd5	0.146858	Background
1600012H06Rik	0.144891	Background
Gm48765	0.153007	Background
Rhbdd3	0.142063	Background
Samd4	0.148283	Background
Fam241b	0.144515	Background
Gm26510	0.142692	Background
Clptm1l	0.148466	Background
Smim10l1	0.157815	Background
Mageb18	0.13748	Background
Abhd6	0.138531	Background
Rimbp2	0.147657	Background
Dpf3	0.140842	Background
Kansl1	0.144557	Background
Mapk8ip1	0.140888	Background
Ppip5k2	0.138704	Background
Gprasp2	0.155	Background
2700049A03Rik	0.147322	Background
Trp53	0.137686	Background
2810403A07Rik	0.140789	Background
Bcan	0.147506	Background
Plekhm1	0.138158	Background
Kat2a	0.143013	Background
Atp13a2	0.147473	Background
Nbas	0.141097	Background
Podn	0.143532	Background
Lsm12	0.143548	Background
Cetn3	0.142255	Background
Aplf	0.143867	Background
Rtn4r	0.159273	Background
Vgf	0.157858	Background
Bax	0.146935	Background
Tbc1d9b	0.145081	Background
AC158799.1	0.145135	Background
Gm34047	0.144324	Background
Lmx1a	0.139032	Background
Hnrnpab	0.142696	Background
Spryd7	0.139479	Background
Copg1	0.151608	Background
Gna13	0.146071	Background
Akap9	0.146315	Background
Rftn1	0.138811	Background
Pigp	0.140428	Background
Glmp	0.143098	Background
Fgfrl1	0.141245	Background
Ndfip2	0.149202	Background
Tbc1d31	0.143839	Background
Prkag1	0.143529	Background
Setd1b	0.152039	Background
Rasgrp3	0.138973	Background
A530021J07Rik	0.143584	Background
Hpf1	0.138335	Background
Rrp1b	0.136804	Background
Ppp2r5c	0.14271	Background
Ncapd2	0.141234	Background
Rexo2	0.147434	Background
Wdfy2	0.149302	Background
Scaf4	0.141534	Background
Rpl13	0.143789	Background
Gpr180	0.141101	Background
Gprasp1	0.149883	Background
Fech	0.150355	Background
Mbd1	0.143885	Background
Mreg	0.139673	Background
Srek1	0.145972	Background
Crp	0.151166	Background
Eftud2	0.14851	Background
Sod1	0.148224	Background
1500011B03Rik	0.143488	Background
Dapk2	0.145311	Background
Tmem181a	0.144119	Background
Gm12239	0.143374	Background
C530008M17Rik	0.145966	Background
Tmem206	0.137193	Background
Ryr3	0.141568	Background
Alg1	0.137008	Background
Jph4	0.149906	Background
Tnrc6c	0.143152	Background
Ntn4	0.144122	Background
Smad5	0.144016	Background
Aptx	0.142572	Background
Rad18	0.142082	Background
Acyp2	0.141334	Background
Dnajc12	0.148897	Background
Afap1l2	0.149101	Background
Nsun2	0.148201	Background
Abcb5	0.140428	Background
Habp4	0.146033	Background
Cntrl	0.136044	Background
Gpr137	0.144625	Background
Unc5c	0.139292	Background
Ccdc106	0.144222	Background
Slc25a51	0.146118	Background
Ap2b1	0.144516	Background
Mob2	0.147859	Background
Nat10	0.139834	Background
Nfatc2	0.139467	Background
Smu1	0.142154	Background
Mindy2	0.155872	Background
Rbm42	0.148275	Background
Mdp1	0.138266	Background
Ssr4	0.145977	Background
Nhlrc2	0.140397	Background
Nyap1	0.145812	Background
Slc4a4	0.157593	Background
Terf2ip	0.142202	Background
Stk25	0.150674	Background
Eif2d	0.138229	Background
Ralgps2	0.14302	Background
Snx21	0.151952	Background
Top2b	0.142303	Background
Grip1	0.153207	Background
Lrrc42	0.137632	Background
Pom121	0.140697	Background
Arl6	0.142961	Background
Scyl3	0.139018	Background
U2surp	0.143882	Background
Snapc1	0.144366	Background
Ddx39b	0.142275	Background
Zpr1	0.141136	Background
Dhx32	0.13842	Background
Upp2	0.144098	Background
Htr1f	0.14614	Background
Fam58b	0.14498	Background
Sdhaf3	0.140992	Background
Msi1	0.145767	Background
Vamp7	0.141532	Background
Pkmyt1	0.143165	Background
Usp14	0.153199	Background
Lypla2	0.146709	Background
Cs	0.142469	Background
Pcmt1	0.150858	Background
Bub1	0.141801	Background
Ubr4	0.140242	Background
Nr5a2	0.143194	Background
Ogfr	0.13906	Background
Asxl1	0.139931	Background
Lrtm2	0.156111	Background
Cd44	0.138412	Background
Rad50	0.147995	Background
Gm14064	0.140868	Background
Rnf126	0.14502	Background
Dcaf15	0.141412	Background
Vta1	0.149306	Background
Tti1	0.14047	Background
Eif4a3	0.144922	Background
Gm26804	0.138352	Background
Nr4a3	0.147042	Background
Snap23	0.143602	Background
Clcn3	0.145177	Background
Kcnq1	0.132754	Background
Ubl4a	0.146459	Background
Cadm1	0.138536	Background
Gtpbp2	0.149516	Background
Prex1	0.14533	Background
Nsmaf	0.138921	Background
Smo	0.147788	Background
Lmo3	0.148996	Background
Nhsl1	0.147562	Background
Kcnab3	0.149873	Background
Nubpl	0.149771	Background
P2rx4	0.142164	Background
Orc1	0.137395	Background
Sgsm1	0.141513	Background
Gm26827	0.147401	Background
Fam214a	0.144286	Background
Nsun4	0.142655	Background
Zfp638	0.145307	Background
Enpp2	0.1601	Background
Galk2	0.133688	Background
Cacng8	0.142732	Background
Nol9	0.139871	Background
Fam120aos	0.144994	Background
Xkr4	0.151982	Background
Tdrkh	0.137403	Background
Sox4	0.157971	Background
Rapgef2	0.147993	Background
Sacm1l	0.147445	Background
Xpo4	0.14018	Background
Gid4	0.143044	Background
Lin7b	0.144718	Background
Bckdha	0.144156	Background
Gtf2h1	0.143421	Background
Myo3a	0.142647	Background
Adam23	0.148735	Background
Cd36	0.141364	Background
Fxr1	0.142723	Background
Prkch	0.14223	Background
Arhgef25	0.145033	Background
Twf1	0.144399	Background
Rassf5	0.142719	Background
Dscaml1	0.14661	Background
Gm2000	0.138691	Background
Ints1	0.146738	Background
Sbno1	0.147821	Background
Tars2	0.141779	Background
Casd1	0.149049	Background
Papd4	0.139665	Background
Spata1	0.1378	Background
Gpr83	0.145264	Background
Prkrip1	0.141388	Background
Pbxip1	0.145544	Background
Rab11fip3	0.146421	Background
Zswim4	0.143003	Background
Rhot2	0.143969	Background
Isca1	0.147259	Background
Pfkfb3	0.142866	Background
Smarcb1	0.147682	Background
As3mt	0.144523	Background
0610030E20Rik	0.140552	Background
Rsbn1l	0.141208	Background
Ptges2	0.141451	Background
Cecr2	0.143797	Background
Rbm17	0.144906	Background
Rcbtb1	0.13972	Background
Ralgapa2	0.150101	Background
BC003331	0.13828	Background
Flot2	0.143147	Background
Gm973	0.145993	Background
Ccdc93	0.143306	Background
4933406I18Rik	0.139747	Background
Cyb5d2	0.140616	Background
Zfp148	0.149713	Background
Ubap2l	0.140983	Background
Pebp4	0.144758	Background
Aatf	0.142138	Background
Olig1	0.14336	Background
Arhgap26	0.146493	Background
Ext1	0.145375	Background
Mpdu1	0.139012	Background
Txn2	0.143919	Background
Hspe1	0.145613	Background
Rnf220	0.151807	Background
Crot	0.141549	Background
Crip2	0.145961	Background
Ndufs6	0.145673	Background
Pik3ap1	0.14041	Background
H2afz	0.146375	Background
Emc10	0.15227	Background
Casz1	0.142749	Background
Cnot9	0.138614	Background
Hibadh	0.146937	Background
Pfdn4	0.143336	Background
Unc13b	0.141691	Background
Slitrk3	0.14519	Background
Slc35f6	0.142698	Background
Chchd7	0.14845	Background
Armc9	0.144906	Background
Osbpl5	0.147949	Background
Pfkm	0.14406	Background
Smndc1	0.139324	Background
Crlf2	0.142817	Background
Mecp2	0.147789	Background
Lrch1	0.137237	Background
Acsf2	0.139991	Background
Gm26629	0.147526	Background
Slc25a14	0.148585	Background
Ncapd3	0.139946	Background
Zswim7	0.143404	Background
Wnt7a	0.146331	Background
Spred1	0.142324	Background
Mrps5	0.137627	Background
Slc1a4	0.136847	Background
Abca2	0.137676	Background
Efhb	0.143939	Background
Ngly1	0.143788	Background
Ankrd54	0.145308	Background
Rpl11	0.143108	Background
Lztr1	0.142655	Background
Psma2	0.146712	Background
Ablim2	0.146922	Background
Kcnv1	0.148264	Background
Elof1	0.145412	Background
Creg1	0.142332	Background
Tbrg4	0.144217	Background
Tll1	0.140792	Background
Hmgcl	0.146546	Background
Sec31a	0.149439	Background
Twsg1	0.146357	Background
Wdr45b	0.138868	Background
Prkd3	0.151102	Background
Ptgr2	0.143059	Background
Afg3l1	0.139959	Background
Bcl2l11	0.143325	Background
Myh10	0.141111	Background
Kcnj12	0.140479	Background
Nr1d2	0.143285	Background
Kctd3	0.145449	Background
Prrt1	0.141503	Background
1700028P14Rik	0.143254	Background
Paf1	0.140341	Background
Golga3	0.144462	Background
Slc25a38	0.144897	Background
Phyh	0.145662	Background
Oprl1	0.138473	Background
Rad54l2	0.14626	Background
Csmd2	0.150453	Background
Sema4g	0.141069	Background
Fcho2	0.142239	Background
Dlc1	0.147844	Background
Itgav	0.155059	Background
Nufip1	0.143043	Background
Lhx2	0.142125	Background
Gm4681	0.147877	Background
1700026J12Rik	0.139641	Background
Frmd6	0.141346	Background
Mcl1	0.139836	Background
Rpp25	0.143758	Background
9330179D12Rik	0.146753	Background
Celf1	0.14735	Background
Polq	0.137342	Background
Cbr1	0.146571	Background
Gm47448	0.141153	Background
Sdc3	0.155365	Background
Cfdp1	0.1481	Background
Adgra2	0.145101	Background
Mrc1	0.137065	Background
Rcc2	0.143673	Background
Pot1b	0.139092	Background
Ralgapb	0.144734	Background
Ufm1	0.142024	Background
Sipa1l3	0.139601	Background
Fpgt	0.138888	Background
Epb41l5	0.13964	Background
C2cd2	0.143912	Background
Far1	0.142325	Background
Suco	0.142478	Background
Arhgef18	0.1466	Background
Pstpip1	0.147131	Background
Anxa5	0.146823	Background
Gfod2	0.140179	Background
Eral1	0.142508	Background
Map3k3	0.140441	Background
Slc26a8	0.149305	Background
Smg6	0.142252	Background
Dapk1	0.151627	Background
Tmem47	0.150992	Background
Ankrd33b	0.142684	Background
Ncald	0.146211	Background
Rbm39	0.15103	Background
Psmd10	0.14611	Background
E2f6	0.138114	Background
Mtmr3	0.14792	Background
Dgcr2	0.13905	Background
Wasf2	0.139063	Background
Vrk1	0.149824	Background
Pde4d	0.148649	Background
Fam241a	0.14156	Background
Rbm41	0.144315	Background
Pi4kb	0.144701	Background
Gm32171	0.138362	Background
Tcn2	0.146055	Background
Gm20754	0.141126	Background
Svop	0.143645	Background
Phlpp2	0.138968	Background
Unc119b	0.13537	Background
Dmd	0.14819	Background
Fam208a	0.144834	Background
Catsperd	0.140569	Background
Usp13	0.145798	Background
Myo1b	0.139339	Background
Adam22	0.14082	Background
Ptpa	0.143266	Background
Cct4	0.139742	Background
Gucy1b1	0.16224	Background
Snx12	0.150271	Background
Rfx1	0.144771	Background
Ddr1	0.149756	Background
Heatr6	0.138229	Background
Mrpl32	0.14419	Background
Cdc16	0.143776	Background
Gm13219	0.139656	Background
3110002H16Rik	0.142551	Background
Kcnj10	0.145927	Background
Wapl	0.142236	Background
Akap13	0.150063	Background
Kbtbd11	0.138252	Background
Mvb12b	0.139136	Background
Sgta	0.141869	Background
Pomgnt2	0.148392	Background
Gpsm2	0.148766	Background
Arhgef11	0.140609	Background
Chrac1	0.139338	Background
Tcof1	0.141047	Background
Mrpl4	0.148163	Background
Nop9	0.151513	Background
Ptpn13	0.143958	Background
Sbf1	0.143568	Background
Heyl	0.145714	Background
Gas6	0.14458	Background
Ltbp4	0.142033	Background
Wdr45	0.135777	Background
Paics	0.148028	Background
Chd4	0.149637	Background
Taz	0.141445	Background
Tmlhe	0.145102	Background
Gm26593	0.139864	Background
Usf1	0.136909	Background
Hars	0.148401	Background
Ccdc146	0.148055	Background
Nlrc4	0.144746	Background
Cav1	0.141689	Background
Bud23	0.140525	Background
Ccr9	0.143344	Background
Wdr48	0.141801	Background
Dgat1	0.142563	Background
Coa5	0.141329	Background
Glt8d1	0.1439	Background
Pld5	0.144418	Background
Taf13	0.141393	Background
Tgfa	0.154027	Background
Tmem35a	0.155814	Background
Tmeff1	0.147005	Background
Nr4a2	0.1558	Background
Gm13052	0.145008	Background
Ndp	0.140847	Background
Nrg3	0.158281	Background
Fbxo46	0.145868	Background
AC159282.1	0.145837	Background
Ago4	0.142562	Background
Gm49358	0.149858	Background
Phlda1	0.151018	Background
Adpgk	0.144367	Background
Irak1bp1	0.139007	Background
Slc25a42	0.144312	Background
Slf1	0.141535	Background
Myo1d	0.145768	Background
Plac1	0.140719	Background
Abhd8	0.145456	Background
Cab39	0.148376	Background
Pdcd6	0.151184	Background
Dcun1d2	0.150883	Background
Brf2	0.141552	Background
Mios	0.146797	Background
A430046D13Rik	0.140482	Background
Ppp2cb	0.144317	Background
Bclaf3	0.144031	Background
Pdxdc1	0.14437	Background
Thsd7a	0.156337	Background
Mog	0.144895	Background
Zbtb38	0.140916	Background
Mrps23	0.141577	Background
Wsb2	0.140282	Background
Exoc6b	0.148693	Background
A830019P07Rik	0.146826	Background
Odf2	0.14191	Background
Iqgap2	0.138639	Background
B3galt6	0.147694	Background
Ttll5	0.143409	Background
0610009B22Rik	0.136696	Background
Bclaf1	0.147338	Background
Scarb2	0.140934	Background
Krt10	0.147333	Background
Senp2	0.139298	Background
Senp7	0.14206	Background
Lmo1	0.137363	Background
Fam173a	0.146336	Background
1700111N16Rik	0.143624	Background
Atg4c	0.141971	Background
Creb1	0.139934	Background
Spsb4	0.137567	Background
Foxred1	0.139509	Background
Cd46	0.139138	Background
Map7	0.142376	Background
Zxdc	0.147475	Background
Slc25a27	0.138218	Background
Cand1	0.146461	Background
Pik3c2b	0.138479	Background
Sephs2	0.145745	Background
Csnk1g3	0.143316	Background
Pfkfb2	0.140495	Background
Rock1	0.139757	Background
Ccdc186	0.13629	Background
Kidins220	0.143703	Background
Slc16a6	0.140435	Background
Stard5	0.138859	Background
Ifrd1	0.147059	Background
Sbf2	0.143458	Background
Smurf1	0.143198	Background
Sec23a	0.138874	Background
Rae1	0.143335	Background
Copb2	0.142006	Background
Grem1	0.15507	Background
Hdac3	0.142943	Background
F8a	0.14116	Background
Atp6ap1	0.145868	Background
Pms1	0.138649	Background
Srek1ip1	0.147499	Background
Tmem216	0.144069	Background
Hspa13	0.150306	Background
1110034G24Rik	0.137143	Background
2610037D02Rik	0.142518	Background
Ccdc137	0.140732	Background
Dvl3	0.145592	Background
Tmem243	0.14333	Background
Hpse2	0.137802	Background
Ston1	0.14334	Background
Hnrnpa3	0.144675	Background
Papss2	0.140255	Background
Uhmk1	0.148977	Background
Zic2	0.149854	Background
AI849053	0.146855	Background
2900097C17Rik	0.146636	Background
Heatr1	0.147446	Background
Phlpp1	0.146821	Background
Gramd1b	0.144944	Background
Fbxo36	0.143073	Background
Phf20l1	0.145208	Background
Tpgs1	0.142995	Background
Glra3	0.139488	Background
E130309D02Rik	0.142921	Background
Kif14	0.141309	Background
Hadhb	0.151255	Background
Zic1	0.161852	Background
Dlat	0.141864	Background
Zfp354c	0.140481	Background
M1ap	0.14296	Background
Cd59a	0.145114	Background
B3galnt1	0.152122	Background
Mipol1	0.14212	Background
Pde6a	0.145976	Background
Ncbp1	0.141185	Background
Tmc7	0.140893	Background
Tram1	0.135837	Background
Atf6b	0.141784	Background
Pard6a	0.14259	Background
Gm49336	0.148201	Background
Qpct	0.150397	Background
Med30	0.142827	Background
Msantd3	0.150549	Background
Lrig2	0.146947	Background
Snrpc	0.143478	Background
Copz1	0.13683	Background
Lasp1	0.145354	Background
Ppp2r5b	0.151553	Background
Ndufaf2	0.142479	Background
Txlng	0.139889	Background
Lims2	0.140751	Background
Zfp518a	0.137417	Background
Sgpp2	0.145985	Background
Ttc23	0.143003	Background
Zfp871	0.142164	Background
2610002M06Rik	0.145778	Background
Ngef	0.141614	Background
Tssc4	0.149762	Background
Fancc	0.146108	Background
Sde2	0.143695	Background
Spag7	0.145722	Background
Wdfy4	0.143027	Background
6530403H02Rik	0.144815	Background
Rreb1	0.146903	Background
Arsg	0.140634	Background
Xrn2	0.143849	Background
Pus1	0.144115	Background
Zbtb25	0.138835	Background
Dzip3	0.147792	Background
Rnft1	0.141155	Background
Zc3h13	0.147674	Background
Slc30a5	0.141357	Background
Grk2	0.13996	Background
Rcc1l	0.139209	Background
Xxylt1	0.140961	Background
Emc1	0.146232	Background
Hnrnpul2	0.151855	Background
Slco1a5	0.141718	Background
Mafg	0.143535	Background
Myo1f	0.142101	Background
Huwe1	0.145677	Background
Afap1l1	0.139312	Background
Rpl39	0.14109	Background
Bcl7b	0.141477	Background
Cyp7b1	0.143791	Background
Trp53i11	0.1733	Background
Bad	0.144027	Background
Fcgr2b	0.14238	Background
Fut11	0.148783	Background
Impg1	0.146033	Background
Crem	0.141891	Background
Ptdss2	0.14261	Background
Samd8	0.146448	Background
Radil	0.146341	Background
4930435C17Rik	0.137038	Background
Itgb1	0.13937	Background
Hhipl1	0.153289	Background
Edem2	0.142501	Background
Rock2	0.148935	Background
Hopx	0.142127	Background
Nol8	0.13562	Background
D030068K23Rik	0.141417	Background
Nedd9	0.149579	Background
Trp53inp2	0.149185	Background
Mpnd	0.143632	Background
Phka1	0.143767	Background
Rnf121	0.14167	Background
Ptgis	0.147776	Background
Anks1	0.138673	Background
Proser1	0.141861	Background
Tctn1	0.144467	Background
Snx17	0.142662	Background
Thyn1	0.144517	Background
Cox15	0.141209	Background
Atcay	0.145752	Background
Lrrc1	0.141134	Background
Ghitm	0.172131	Background
Azin2	0.143619	Background
Bag5	0.14638	Background
Fut9	0.1439	Background
Pim3	0.142508	Background
1810041L15Rik	0.149834	Background
Art3	0.141198	Background
Rgs22	0.144733	Background
Krtcap2	0.146059	Background
Loxhd1	0.141913	Background
Eva1a	0.146543	Background
Gm2694	0.143939	Background
Gm45194	0.14522	Background
Klhl15	0.142272	Background
Ltbp3	0.142528	Background
Morn2	0.148707	Background
Imp4	0.144508	Background
Nampt	0.139824	Background
Parva	0.139383	Background
Fam135b	0.14304	Background
Pald1	0.144885	Background
Mrpl41	0.140775	Background
Col26a1	0.144266	Background
Rubcn	0.139025	Background
Fam89b	0.140416	Background
1700047F07Rik	0.136933	Background
Ifit2	0.145532	Background
Prickle1	0.140343	Background
St8sia6	0.137674	Background
Acbd6	0.144533	Background
Drap1	0.148398	Background
Fam57b	0.149905	Background
4921524J17Rik	0.13846	Background
Kpna3	0.143374	Background
Mcoln1	0.143747	Background
Dennd4a	0.142237	Background
Chchd1	0.135838	Background
Serpinb6a	0.143793	Background
Slc15a2	0.147991	Background
Kit	0.147482	Background
Zfp12	0.149858	Background
Bnc2	0.149386	Background
Elmo1	0.150817	Background
Ccdc47	0.142817	Background
Gramd4	0.143578	Background
Gabpb1	0.15021	Background
Gm29595	0.14015	Background
Apex2	0.141838	Background
Grm3	0.134406	Background
Gtdc1	0.147095	Background
Gxylt1	0.142339	Background
Hes5	0.143735	Background
Klhl24	0.147365	Background
2810404M03Rik	0.142549	Background
Casp8ap2	0.139236	Background
Ciart	0.144641	Background
Crtc1	0.150969	Background
Dazap1	0.145058	Background
Msantd4	0.148459	Background
Cyb5a	0.143237	Background
Agap3	0.146824	Background
Ccdc129	0.147196	Background
Dnajb6	0.143773	Background
Kpna4	0.147755	Background
Rab3gap1	0.146869	Background
B230217C12Rik	0.150822	Background
Lsm8	0.141366	Background
Ranbp1	0.140313	Background
Zfp763	0.13926	Background
Lgi2	0.152368	Background
Zfp780b	0.141812	Background
Igf2r	0.147502	Background
Rasa4	0.150558	Background
Tbc1d32	0.145574	Background
Eef2	0.148278	Background
Gm47782	0.143825	Background
Map4k2	0.148583	Background
Slc12a9	0.140928	Background
Pdlim5	0.142273	Background
Eif3l	0.135761	Background
Stat5b	0.144186	Background
Tsc22d1	0.144579	Background
Ltbp2	0.147648	Background
Dhx29	0.139866	Background
Gm26745	0.149586	Background
Med12l	0.140942	Background
Tgfbr1	0.14395	Background
Cdh13	0.145099	Background
Tubg2	0.149876	Background
Taf4	0.147926	Background
Zfand2b	0.151023	Background
Zyx	0.143568	Background
Pdlim7	0.150198	Background
Ccdc97	0.139249	Background
Agbl5	0.140355	Background
Exosc7	0.143293	Background
Vars	0.144937	Background
Ift172	0.139427	Background
Nhsl2	0.146741	Background
Crim1	0.154076	Background
Lrrc28	0.143128	Background
Snx5	0.140284	Background
Casp2	0.140339	Background
Tmem132b	0.153262	Background
Rab10os	0.147334	Background
Wdr12	0.14355	Background
Smc4	0.140495	Background
Uqcc3	0.139798	Background
Wipi1	0.14424	Background
Phc1	0.148027	Background
Vangl1	0.143553	Background
Slc38a2	0.15931	Background
Tet1	0.139731	Background
Gm26820	0.139656	Background
Uri1	0.139703	Background
Snapc4	0.139607	Background
Ldlrad3	0.141623	Background
Isy1	0.142189	Background
Fn1	0.145432	Background
Dzip1	0.147112	Background
Phkg2	0.139791	Background
Rpa2	0.139794	Background
Slc26a7	0.146084	Background
Hexdc	0.145948	Background
Cd38	0.139223	Background
Crtc3	0.140057	Background
Cers3	0.139707	Background
Stard4	0.139294	Background
Slc27a1	0.150702	Background
Mettl5	0.138075	Background
Lzts2	0.140133	Background
Trim35	0.151904	Background
Pex7	0.149791	Background
B3gnt2	0.141064	Background
Zdhhc21	0.150232	Background
Ankrd34a	0.144485	Background
Agbl2	0.146403	Background
Trnp1	0.159323	Background
Tor3a	0.14056	Background
Tpp2	0.146957	Background
Cfi	0.139655	Background
Ctns	0.146513	Background
Lipa	0.144103	Background
Rps25	0.146107	Background
Arpc4	0.149344	Background
Prkar1b	0.144218	Background
Cdk7	0.141371	Background
Xrcc4	0.143215	Background
Ttn	0.1384	Background
Traf3	0.140628	Background
Tmem59	0.141308	Background
Psmb5	0.149057	Background
Pea15a	0.152547	Background
Ripor1	0.137092	Background
Gm31108	0.144099	Background
Cdk6	0.147519	Background
Map3k15	0.139593	Background
Fnbp1	0.144148	Background
Ankrd13c	0.140008	Background
Nr6a1	0.136783	Background
Pdcl	0.14349	Background
Slc9a3r1	0.144734	Background
Ddb2	0.140089	Background
Erc1	0.144227	Background
Spopl	0.13658	Background
Zfp994	0.137902	Background
Il12rb2	0.147202	Background
Rasgrf1	0.15664	Background
Tppp	0.153777	Background
Tom1l1	0.140749	Background
Siglech	0.139615	Background
Gm6602	0.143967	Background
Coa7	0.144847	Background
Phospho2	0.142595	Background
Brpf3	0.145724	Background
Sptlc1	0.142428	Background
Mrpl30	0.143404	Background
Gtf2h2	0.142058	Background
Actr2	0.14646	Background
Zfp316	0.138064	Background
Dcp2	0.140555	Background
Ptrhd1	0.140767	Background
A330069K06Rik	0.142951	Background
Fggy	0.147647	Background
Armcx1	0.147742	Background
Kcnab1	0.140407	Background
Yaf2	0.142098	Background
4931406C07Rik	0.146411	Background
Gm816	0.145576	Background
2300009A05Rik	0.143099	Background
Tmed3	0.144168	Background
Samd14	0.14319	Background
Ephb1	0.148095	Background
Txnrd2	0.138153	Background
Galnt10	0.140234	Background
Socs2	0.141832	Background
Cyth1	0.148804	Background
Ptprf	0.140493	Background
Ywhaq	0.143881	Background
Nhs	0.146591	Background
Mrps25	0.148928	Background
Asph	0.147768	Background
Ndufv1	0.148724	Background
Arid5b	0.143615	Background
Osbpl6	0.145028	Background
Gfpt1	0.146168	Background
Gli2	0.142442	Background
Ptges3	0.13834	Background
Fbxl7	0.147668	Background
Rps6ka4	0.139536	Background
2900011O08Rik	0.155549	Background
Tex15	0.139818	Background
Pdcd10	0.140599	Background
Sgsm3	0.148276	Background
Rnf167	0.144899	Background
Hs3st3a1	0.139293	Background
Peli1	0.145379	Background
Alg2	0.142385	Background
Gna14	0.14349	Background
Mphosph9	0.140063	Background
Sh3yl1	0.137268	Background
Hps4	0.13925	Background
1700016D06Rik	0.141267	Background
Carmil2	0.140461	Background
Pbld2	0.144054	Background
Mterf3	0.149467	Background
Adamts15	0.148789	Background
Retreg2	0.145161	Background
Ndufb5	0.158086	Background
Dcaf13	0.149473	Background
Hip1r	0.150548	Background
Xpo5	0.139127	Background
Srrm4os	0.138698	Background
Ubqln1	0.150176	Background
Rabgap1	0.148075	Background
Glcci1	0.142838	Background
Ppp4r3a	0.147267	Background
Spata6	0.137734	Background
Prr13	0.145067	Background
Tmco4	0.137384	Background
Aaed1	0.138211	Background
Psmd6	0.146275	Background
Ankrd6	0.146032	Background
Atg2b	0.140036	Background
Tob2	0.14875	Background
Apbb2	0.138796	Background
Ero1l	0.142683	Background
Lats2	0.147102	Background
Edf1	0.142146	Background
Psmd3	0.142471	Background
Mroh8	0.146669	Background
Slc9a2	0.140666	Background
Parn	0.13973	Background
Arid1b	0.143526	Background
Epdr1	0.156418	Background
Mthfd1l	0.141299	Background
Sall1	0.149093	Background
Eef1a2	0.155544	Background
Gm31718	0.141862	Background
Kyat1	0.140011	Background
Atf7ip	0.147355	Background
Gstz1	0.138233	Background
Sfpq	0.143351	Background
Ube4b	0.141749	Background
1700034P13Rik	0.138592	Background
Slc39a9	0.145167	Background
Uros	0.145168	Background
Nkiras2	0.143797	Background
Mthfd2l	0.151703	Background
Pla2g7	0.159158	Background
Map3k13	0.142932	Background
Bloc1s6	0.141326	Background
Lrp8	0.149511	Background
Gmps	0.15013	Background
Zbtb16	0.141882	Background
Ddx27	0.143089	Background
Gnb4	0.141516	Background
Cux2	0.150417	Background
Clstn2	0.163783	Background
Actl6a	0.141779	Background
Ppid	0.145119	Background
Fam32a	0.141535	Background
Gosr1	0.142158	Background
Arxes1	0.145414	Background
Riok2	0.153965	Background
Snrnp40	0.136843	Background
Hhatl	0.150238	Background
Ttc9b	0.148129	Background
Vps9d1	0.141977	Background
Dnttip1	0.137988	Background
Nkd1	0.149289	Background
Sec22a	0.140766	Background
Gm26590	0.139898	Background
Ecd	0.144036	Background
Bmpr2	0.143215	Background
Ctu1	0.144266	Background
Galnt18	0.145513	Background
Fndc10	0.139985	Background
Cnrip1	0.151687	Background
Fgf10	0.147225	Background
Naa15	0.141095	Background
Pds5a	0.138831	Background
Arhgap42	0.14632	Background
Dhdh	0.148085	Background
Mmgt2	0.140684	Background
Nlgn3	0.142358	Background
Syngr1	0.155237	Background
Eif2ak4	0.13901	Background
Meis3	0.144249	Background
Arhgef10l	0.143697	Background
Prdx4	0.14315	Background
Mat2a	0.144186	Background
Pcgf2	0.143411	Background
Sra1	0.141523	Background
Flrt2	0.144182	Background
Slc35f5	0.144791	Background
Dnajc11	0.14873	Background
Sgpp1	0.142887	Background
Stx5a	0.146473	Background
Gm5570	0.145399	Background
Stam2	0.140908	Background
Dhx36	0.136595	Background
Hvcn1	0.143139	Background
Nlgn1	0.154073	Background
Mras	0.14505	Background
Chd6	0.152766	Background
Tmem28	0.143217	Background
Zc3h12c	0.143012	Background
Ankrd52	0.144277	Background
Lysmd3	0.139567	Background
Zfp944	0.145763	Background
Jam2	0.149426	Background
Dmgdh	0.14377	Background
Ugcg	0.15155	Background
Gm21738	0.150108	Background
Mccc2	0.141248	Background
Cdhr3	0.136618	Background
Enho	0.151109	Background
Wars2	0.142537	Background
Tmem178b	0.150698	Background
Lyrm7	0.141553	Background
Syt9	0.147675	Background
Ttc33	0.149997	Background
Tgfbrap1	0.141698	Background
Cryzl1	0.145772	Background
Med31	0.148671	Background
Rsph14	0.139067	Background
Ctps2	0.139006	Background
Rpsa	0.141733	Background
Zc3h4	0.144509	Background
mt-Co1	0.149934	Background
Rbm28	0.142615	Background
9830132P13Rik	0.144498	Background
Tmem59l	0.154412	Background
Gan	0.144415	Background
Inpp4a	0.142714	Background
Sox2	0.149896	Background
Bcl10	0.139702	Background
Rnf40	0.146748	Background
Ddx56	0.144058	Background
Lgalsl	0.148815	Background
Fam160b1	0.139685	Background
Gemin5	0.141585	Background
Ppdpf	0.144834	Background
Inpp5f	0.143866	Background
Hagh	0.141977	Background
Trim59	0.14978	Background
Rassf3	0.14578	Background
Traf2	0.144261	Background
Auh	0.147909	Background
Trrap	0.144973	Background
Stag2	0.145613	Background
Grin2c	0.152548	Background
B4galnt4	0.146589	Background
Eif4b	0.15357	Background
A730081D07Rik	0.143691	Background
Gm17750	0.142309	Background
Ninl	0.140454	Background
Scyl2	0.151698	Background
Agbl4	0.142914	Background
Hmgn3	0.145543	Background
Axin1	0.14052	Background
0610009O20Rik	0.143259	Background
Depdc5	0.137605	Background
Klhl21	0.145782	Background
Rpl4	0.146916	Background
Zdhhc3	0.146048	Background
Unc93b1	0.146009	Background
Cd86	0.144938	Background
Zbtb1	0.147107	Background
Senp1	0.142828	Background
Zdhhc6	0.147292	Background
Wwp2	0.143327	Background
Zfyve27	0.144299	Background
Trib1	0.142777	Background
Trhde	0.153695	Background
Nova1	0.152235	Background
Riok1	0.147363	Background
Msl3l2	0.147105	Background
Col8a1	0.144573	Background
Pcdh1	0.146411	Background
Akt3	0.144976	Background
3110082I17Rik	0.140839	Background
Umad1	0.143211	Background
Tstd3	0.145054	Background
Ankrd28	0.143541	Background
Atp2c1	0.146143	Background
Itgae	0.143123	Background
Flt1	0.150075	Background
Ippk	0.145333	Background
Catsper2	0.138241	Background
Vrk3	0.147648	Background
Metap1	0.137757	Background
Wdyhv1	0.143895	Background
Abca5	0.153378	Background
Marc2	0.142651	Background
Tufm	0.136923	Background
Map3k5	0.139914	Background
Nudcd3	0.142562	Background
Mark4	0.1468	Background
Add1	0.152215	Background
2510009E07Rik	0.141297	Background
Bex1	0.146266	Background
Pde12	0.138678	Background
Pgr	0.138265	Background
Ccp110	0.146578	Background
Abca1	0.147892	Background
Map9	0.14378	Background
Taf3	0.143345	Background
Sypl	0.142751	Background
Smim26	0.144706	Background
Zfp160	0.147658	Background
Csk	0.142007	Background
Col13a1	0.14243	Background
Acap2	0.139591	Background
Prcc	0.135993	Background
Ube2u	0.138593	Background
Cdc14a	0.143046	Background
Prdm16	0.144775	Background
Trmt11	0.145078	Background
Plxdc2	0.139761	Background
Gatad2b	0.150301	Background
March4	0.143185	Background
Dcaf17	0.147622	Background
Disp1	0.143955	Background
Mbd5	0.143548	Background
Plk2	0.138994	Background
Trim71	0.143271	Background
Srcap	0.141893	Background
Zfp384	0.139587	Background
Fbln1	0.140658	Background
Bivm	0.138411	Background
Dnal1	0.14912	Background
Otud5	0.149128	Background
Tead1	0.140122	Background
Man1a	0.147742	Background
Tesk1	0.137474	Background
Slc9a1	0.140795	Background
Stk24	0.141867	Background
Ift43	0.144523	Background
Spint2	0.138734	Background
Otulin	0.144543	Background
Lrrk1	0.139245	Background
Prep	0.143266	Background
Gm996	0.147533	Background
Calcoco1	0.135093	Background
Oaf	0.149084	Background
Hmgcr	0.142511	Background
Gm19299	0.137348	Background
Lmbr1	0.141404	Background
Car1	0.143189	Background
Gad1os	0.143072	Background
Maf	0.141082	Background
Setd5	0.145617	Background
Cox18	0.137945	Background
Bach2	0.137674	Background
Nit1	0.140996	Background
Wdr35	0.138115	Background
BC024978	0.142184	Background
Nxn	0.145297	Background
Acad8	0.141479	Background
Mlh3	0.14551	Background
Stac	0.156676	Background
Cdh11	0.14846	Background
Ly6e	0.153559	Background
Mfge8	0.146729	Background
Kcmf1	0.142084	Background
Atg4d	0.13893	Background
Gm20521	0.145971	Background
Ccdc71l	0.141964	Background
Mgat4b	0.150092	Background
Lrp1	0.144488	Background
Rcl1	0.149374	Background
Dnmt3a	0.143268	Background
Polr2g	0.14846	Background
Qsox1	0.143448	Background
Snrpd1	0.154892	Background
Brca1	0.141999	Background
Psmc2	0.148538	Background
Gm42416	0.145587	Background
Tmem41a	0.142551	Background
Gmnn	0.140997	Background
Ypel1	0.144148	Background
Phb	0.138873	Background
Tmem199	0.138491	Background
Efnb1	0.142528	Background
Fxyd6	0.151026	Background
9530026P05Rik	0.1461	Background
Sorcs3	0.146594	Background
Ccdc28a	0.145209	Background
Kat6b	0.145476	Background
Rptor	0.145976	Background
Syt12	0.143959	Background
Arhgap17	0.143734	Background
Aldh7a1	0.142588	Background
Gemin7	0.141265	Background
Dpysl5	0.148893	Background
Mtf1	0.150779	Background
Tcea2	0.136972	Background
Utp11	0.141518	Background
Zfp157	0.142563	Background
Mrps6	0.143327	Background
Gulp1	0.14704	Background
Zfp423	0.144125	Background
Dhodh	0.142328	Background
Gm45062	0.14885	Background
Zfp462	0.145365	Background
Trim9	0.150082	Background
Gm17767	0.141044	Background
Sall2	0.143409	Background
Kat8	0.142081	Background
Vwc2l	0.144479	Background
Traip	0.147268	Background
Dok5	0.144052	Background
Blvra	0.136942	Background
Slc39a6	0.140978	Background
Zik1	0.138163	Background
Lamp2	0.147881	Background
Lrrc45	0.14442	Background
Cyp2j9	0.145217	Background
H2-Ke6	0.148179	Background
Lamp1	0.148289	Background
Pknox2	0.14687	Background
Wdfy3	0.147818	Background
Akap12	0.140455	Background
Sf3b4	0.141712	Background
Taf5	0.145096	Background
2810004N23Rik	0.135448	Background
Flt3	0.144931	Background
Dhrs7	0.145522	Background
Tmem246	0.154593	Background
Tmem175	0.147201	Background
Fkbp14	0.137262	Background
Plpp7	0.136906	Background
Khsrp	0.150302	Background
Sacs	0.144281	Background
Rp1	0.147659	Background
Aste1	0.150506	Background
Wrb	0.140838	Background
Mapk8ip3	0.145847	Background
Pkn2	0.143805	Background
Nbdy	0.148085	Background
Intu	0.139445	Background
Pdcd6ip	0.149741	Background
Jakmip3	0.141781	Background
Purg	0.149616	Background
Map3k9	0.143517	Background
Capn5	0.138711	Background
Ahcyl1	0.145886	Background
AI837181	0.14186	Background
Mansc1	0.141154	Background
Lrig1	0.151165	Background
Rbm8a	0.144691	Background
Rabep1	0.144301	Background
9630002D21Rik	0.139104	Background
Gm15952	0.148572	Background
Dnajb1	0.141695	Background
Krr1	0.14127	Background
AI314180	0.141765	Background
Tmem63a	0.141964	Background
Nim1k	0.141653	Background
Slc2a1	0.142927	Background
Frrs1	0.143668	Background
Gm32926	0.147575	Background
Cdc73	0.137805	Background
Ocrl	0.146594	Background
Mcmbp	0.142266	Background
Samm50	0.146899	Background
Pbrm1	0.149214	Background
Abcd4	0.14121	Background
Oprm1	0.145353	Background
Tspan18	0.154842	Background
Tmem150c	0.139242	Background
Zbtb10	0.147202	Background
Abcb1a	0.150163	Background
Lysmd2	0.150614	Background
Rhoq	0.143729	Background
Drc3	0.140108	Background
Cep78	0.138187	Background
Nrbp2	0.144387	Background
Pinx1	0.142681	Background
Ttc41	0.142906	Background
Gipc2	0.142554	Background
Ptprq	0.139433	Background
Rasl10b	0.147699	Background
Rbx1	0.147116	Background
Gga2	0.14171	Background
Relb	0.14068	Background
Rerg	0.148995	Background
Tdrp	0.139974	Background
Ggact	0.142935	Background
Yif1b	0.141214	Background
Trim37	0.152214	Background
Tial1	0.149599	Background
Gm17018	0.14569	Background
Manea	0.146003	Background
Rc3h2	0.144387	Background
Ccser2	0.145248	Background
Ndufa10	0.155378	Background
Rsph9	0.146614	Background
Vav3	0.145636	Background
Nus1	0.140559	Background
Sox1	0.154427	Background
Tpd52l2	0.145167	Background
Acaa1a	0.146094	Background
Sh3bgrl	0.140485	Background
Ankib1	0.141797	Background
Catsperb	0.138471	Background
Golph3	0.146619	Background
Sema3a	0.14654	Background
Slc12a5	0.163845	Background
Gm42372	0.145013	Background
Slc46a3	0.142639	Background
4833422C13Rik	0.143822	Background
Cul2	0.143772	Background
Gmeb2	0.143532	Background
Gm46102	0.143482	Background
Polr3d	0.138235	Background
Abt1	0.14462	Background
Bcl2l1	0.146536	Background
Col4a3	0.136964	Background
Zfp748	0.141014	Background
Svil	0.144229	Background
Rnf144b	0.141499	Background
Gm29260	0.148392	Background
Inhba	0.145176	Background
Gm49357	0.147531	Background
Rbl1	0.14429	Background
Nup210l	0.137574	Background
Capn12	0.142982	Background
Mcrip1	0.143808	Background
Tmem259	0.135852	Background
Tamm41	0.143878	Background
Ttll1	0.144903	Background
Cops7b	0.140656	Background
Plekhg1	0.141796	Background
G3bp2	0.152132	Background
Creb3	0.139383	Background
Mtss1l	0.1466	Background
Maoa	0.138779	Background
Eya1	0.144494	Background
Hivep1	0.145496	Background
Ino80dos	0.138848	Background
Cngb1	0.14016	Background
3110035E14Rik	0.137971	Background
Copg2	0.143034	Background
Daam2	0.139673	Background
Lin28b	0.146687	Background
Ilf2	0.144893	Background
Srr	0.147188	Background
Fbxw2	0.146234	Background
Gm26713	0.151037	Background
Slc25a18	0.145751	Background
Gm27029	0.144037	Background
Trappc4	0.143638	Background
Zfp428	0.145867	Background
Mob4	0.145726	Background
Nit2	0.13938	Background
Fkbp4	0.144736	Background
Camta2	0.149679	Background
Skp2	0.139228	Background
Mamdc4	0.143905	Background
Tceal3	0.149441	Background
4933431E20Rik	0.143431	Background
Rpl15	0.145178	Background
Nol11	0.143262	Background
Park2	0.145281	Background
Olfr56	0.144297	Background
Smpd4	0.135781	Background
Gm20342	0.142801	Background
Diaph2	0.147889	Background
Maf1	0.147924	Background
Mrpl19	0.143263	Background
Cep95	0.140177	Background
Ammecr1l	0.1421	Background
Gatd1	0.14119	Background
Selplg	0.138567	Background
2810032G03Rik	0.144398	Background
Aga	0.138009	Background
Zfp60	0.146249	Background
Pir	0.143782	Background
Zfp933	0.139367	Background
Arhgap29	0.141792	Background
Gm26691	0.147418	Background
Tagln3	0.149679	Background
Zfat	0.143397	Background
Lyn	0.150834	Background
Zfp800	0.139826	Background
Itgbl1	0.13989	Background
2610035D17Rik	0.140637	Background
Hdgf	0.147904	Background
Ccdc150	0.141408	Background
March1	0.146693	Background
Grin3b	0.149252	Background
B230118H07Rik	0.139358	Background
Spata5	0.140512	Background
AC118475.1	0.141295	Background
Pole3	0.145801	Background
Trpm4	0.150843	Background
Ktn1	0.141641	Background
Prrg1	0.14541	Background
Srm	0.135236	Background
Folh1	0.139938	Background
Arih2	0.144402	Background
Ankrd44	0.142918	Background
Trappc6a	0.140144	Background
C330002G04Rik	0.137399	Background
Smoc2	0.148569	Background
Srf	0.145831	Background
Rad1	0.144048	Background
Pik3ip1	0.155463	Background
Litaf	0.144181	Background
Sp7	0.164612	Background
Dcaf12	0.141799	Background
Mgat3	0.142655	Background
4930440I19Rik	0.142917	Background
Nsmf	0.14529	Background
Fat4	0.144699	Background
Tmem55a	0.136987	Background
Ift52	0.143278	Background
Chmp5	0.144576	Background
Ssx2ip	0.135241	Background
Srp72	0.146609	Background
Arhgap33	0.141369	Background
Ccdc66	0.147528	Background
Chadl	0.142509	Background
Rictor	0.137766	Background
Nek7	0.145676	Background
Cftr	0.148932	Background
Dcaf8	0.144453	Background
Ets1	0.147138	Background
Dnajc14	0.143639	Background
Mrpl45	0.14443	Background
Uqcc1	0.144729	Background
Cmtm6	0.150212	Background
Tceal5	0.159251	Background
Dcakd	0.149384	Background
Tmem263	0.144829	Background
Pla2r1	0.140757	Background
Scarb1	0.138951	Background
Eya3	0.137741	Background
Egfl7	0.144545	Background
Lrrc73	0.145448	Background
Gm19951	0.142188	Background
Ptprs	0.144304	Background
Pptc7	0.145481	Background
Skint5	0.140829	Background
Gabarapl2	0.145953	Background
Taok1	0.156703	Background
Igsf11	0.145302	Background
Rbbp7	0.145475	Background
Itgb6	0.14156	Background
Trim2	0.155071	Background
Wdr77	0.140808	Background
Msh2	0.13551	Background
Plpp3	0.154346	Background
Nat9	0.14119	Background
Slc6a9	0.143473	Background
Mrpl22	0.139855	Background
Ctnna3	0.144782	Background
Prdm11	0.139833	Background
Acap3	0.137117	Background
Ssr1	0.144273	Background
Unc5b	0.139431	Background
Cblb	0.138879	Background
Kif21b	0.151373	Background
Fundc1	0.14514	Background
Insc	0.14039	Background
Tlcd2	0.146914	Background
Kif17	0.143885	Background
Nsd1	0.145987	Background
Anapc10	0.144502	Background
Mboat7	0.148622	Background
Bphl	0.146205	Background
Hectd3	0.138558	Background
D830032E09Rik	0.143597	Background
Foxp1	0.154879	Background
Hs2st1	0.139045	Background
Sh3bp4	0.146625	Background
Acadsb	0.141012	Background
Strip2	0.139584	Background
Mpp5	0.13499	Background
Rac1	0.135825	Background
Mrpl43	0.143518	Background
Ddx47	0.140027	Background
Ncoa2	0.146383	Background
Sord	0.144783	Background
Ect2l	0.144437	Background
1700020G17Rik	0.14044	Background
Fance	0.143518	Background
D230017M19Rik	0.138333	Background
Acat1	0.148876	Background
Chmp2a	0.147154	Background
Dnajc3	0.13907	Background
Ak8	0.137914	Background
Uvssa	0.139541	Background
Ppp2r3c	0.140762	Background
Myl12a	0.141757	Background
Oaz2	0.143944	Background
Fbxo18	0.142278	Background
Net1	0.144697	Background
Pced1b	0.138295	Background
Cxcl14	0.148125	Background
Acot1	0.13792	Background
Lmna	0.141442	Background
Cacybp	0.151684	Background
Ube2cbp	0.147223	Background
Uchl3	0.142498	Background
Grtp1	0.139516	Background
Sirpa	0.14777	Background
A430005L14Rik	0.143806	Background
Rnf25	0.139644	Background
Rpia	0.144061	Background
Dnajc10	0.138275	Background
Prepl	0.142388	Background
Zbtb45	0.140424	Background
Wdr25	0.14959	Background
Tab1	0.141818	Background
Taf2	0.137983	Background
Vps33b	0.140865	Background
Phf24	0.156126	Background
Polr2e	0.144787	Background
Pnmal1	0.147452	Background
Wdsub1	0.141676	Background
Wdr5b	0.139299	Background
Ubqln4	0.153284	Background
Rab3ip	0.145486	Background
Hira	0.150424	Background
Snrnp48	0.148299	Background
Dcc	0.142056	Background
Psmg3	0.146615	Background
Ntrk2	0.150568	Background
Eif2b1	0.141516	Background
Pla2g4a	0.145952	Background
Nusap1	0.140628	Background
Wdr81	0.136597	Background
Zfp711	0.144753	Background
Zfp318	0.144202	Background
8030462N17Rik	0.142613	Background
Eno1	0.141501	Background
Tmem179	0.148262	Background
S100pbp	0.139698	Background
Mink1	0.139358	Background
Cacng7	0.142791	Background
Trappc2l	0.141586	Background
Luc7l3	0.153315	Background
Hfm1	0.145646	Background
Hivep3	0.140427	Background
Drg2	0.14231	Background
Rgma	0.140891	Background
Rnase4	0.146424	Background
Rrm2b	0.153495	Background
Zfp867	0.142777	Background
Mcm9	0.140911	Background
Rab5a	0.144174	Background
Ergic1	0.152428	Background
Nell2	0.143287	Background
Dcaf12l1	0.140399	Background
Zfp808	0.140229	Background
Nup85	0.136089	Background
Gorasp2	0.150321	Background
Bbx	0.131933	Background
E430024P14Rik	0.142919	Background
Eps15	0.147949	Background
Gm45785	0.141043	Background
Hspa9	0.153718	Background
Nprl2	0.141896	Background
Srrt	0.141678	Background
Stard3	0.144243	Background
Zfp777	0.139461	Background
Vwa3b	0.143925	Background
Mcts1	0.140333	Background
Tmem141	0.142632	Background
Mn1	0.154162	Background
Nkap	0.14454	Background
Cckbr	0.143092	Background
Bean1	0.141195	Background
Rap2a	0.14888	Background
[truncated: 10,412 more rows]

## Sheet: fig3e(1)
Intersection_Description	SEPAR	SpatialDE	SPARK-X	STAMarker	Gene_Count
SpatialDE only	FALSE	TRUE	FALSE	FALSE	986
STAMarker only	FALSE	FALSE	FALSE	TRUE	858
SEPAR only	TRUE	FALSE	FALSE	FALSE	402
SEPAR ∩ SPARK-X	TRUE	FALSE	TRUE	FALSE	378
SPARK-X only	FALSE	FALSE	TRUE	FALSE	311
SEPAR ∩ SpatialDE ∩ SPARK-X	TRUE	TRUE	TRUE	FALSE	211
SEPAR ∩ SPARK-X ∩ STAMarker	TRUE	FALSE	TRUE	TRUE	110
SEPAR ∩ SpatialDE ∩ SPARK-X ∩ STAMarker	TRUE	TRUE	TRUE	TRUE	84
SEPAR ∩ STAMarker	TRUE	FALSE	FALSE	TRUE	64
SPARK-X ∩ STAMarker	FALSE	FALSE	TRUE	TRUE	58
SpatialDE ∩ STAMarker	FALSE	TRUE	FALSE	TRUE	52
SpatialDE ∩ SPARK-X	FALSE	TRUE	TRUE	FALSE	43
SEPAR ∩ SpatialDE	TRUE	TRUE	FALSE	FALSE	6
SpatialDE ∩ SPARK-X ∩ STAMarker	FALSE	TRUE	TRUE	TRUE	5
SEPAR ∩ SpatialDE ∩ STAMarker	TRUE	TRUE	FALSE	TRUE	4

## Sheet: fig3e(2)
SEPAR	SpatialDE	SPARK-X	STAMarker
Ttc28	1700084C06Rik	Ppp4r2	Zscan18
Idh3a	Ttc28	2010300C02Rik	Magohb
Cdc42	Gm34585	Kcnj3	A230077H06Rik
Ndufa2	C030047K22Rik	Basp1	Hsd17b10
Ptk2b	A230077H06Rik	Desi1	Strn4
Gls	Ptk2b	Ttc28	Tmem9
Gpm6b	Nfil3	Rtn3	Atp6v1d
Atp6v1d	Hsd17b10	Rps15	Myo9b
Arf1	Cfap77	Plcxd2	Sf3b5
Cpne6	Gm44257	Cdc42	Tle1
Hlf	AC144408.3	Klf9	Gabra1
Gp1bb	Cpne6	Ptk2b	Galntl6
Cds1	Adgb	Ifitm3	Panx1
Gabra1	Aldh1a3	Cplx1	Msl3
Rps26	Setdb2	Celf5	Inf2
Galntl6	Prune1	Dlgap3	Pcx
Dctn3	Gabra1	Dusp5	Ankrd13b
Fkbp2	Slc17a8	Neto2	Gm36660
Pde10a	Galntl6	Grasp	Asb11
Bcl11a	Sgcg	Id2	Napb
Arf3	Mob3c	Agt	Mgrn1
Igsf3	2310022B05Rik	Kif5a	Cntnap2
Napb	Rmdn3	Rhob	Tmem192
Cntnap2	Gm38604	Sncb	Atad3a
Reep1	Bcl11a	C2cd2l	Cep70
Dnajc5	Arf3	Atp6v1d	Nav2
Hdac4	Napb	Arf1	Rnf166
Sucla2	Mettl7a1	Cpne6	Gm47578
Rps19	4930480K23Rik	Rps18	Sdhb
Nav2	Chchd5	Ndrg4	Fabp7
Ndufa5	Mtap	Pnmal1	Cspg5
Clip4	Gm32828	Uqcrb	Idh2
Sdhb	Zfp280b	Grcc10	Fasn
Cct7	Zfp593	Ifi27l2a	Pbx3
Fabp7	Map3k12	Ndufa6	Lamtor2
1700020I14Rik	Psmg2	Apoe	Tmem44
Nefl	Gm27211	Dclk1	Ctr9
Xpo7	Pi4k2b	Fibcd1	Efhd2
Tenm4	Cracr2a	Adgrb2	Cct3
Ap2s1	Abcb10	Gp1bb	Ugp2
Rap1a	Cass4	Sptan1	Calhm2
Fstl5	Tpsg1	Pip5k1c	Gm26786
Frmd3	Fabp7	Cds1	Jup
Cspg5	Lypd1	Gabra1	Maml2
B4galt6	1700020I14Rik	Mgst3	Cltc
Pbx3	Nefl	Chl1	Cmbl
Lgr6	Fstl5	Ms4a15	Snrnp200
Mal	Aif1l	Rps26	Mgst1
Efhd2	Cspg5	Tax1bp1	Btbd2
Jup	Pbx3	Calm3	Omp
Cltc	Pdgfrb	Galntl6	Kifap3
Hivep2	Calhm2	Dctn3	Chchd4
Tenm2	Gm43950	Slc6a11	Uqcr10
Cacnb3	Dach1	Ddx17	Lmntd1
Oxr1	Cltc	Sept4	Atxn7l3b
Emc7	Omp	Cxcr4	Nudt19
Kifap3	Ddx18	Nap1l1	Kcna5
Serpini1	Lrrc75a	Bmp7	Ppp2r2b
Uqcr10	Ttll8	Ppfia2	Rgs12
Atxn7l3b	Serpini1	Scn2b	Pfdn1
Tmem255a	Zfp385a	Panx1	Ppp1cb
Btbd1	Enpp6	Inf2	Rps19bp1
Ppp2r2b	Mcam	Ankrd6	Mageh1
Csnk1a1	Dvl2	2310022B05Rik	Gng2
Rgs12	Serpina3n	Elmo2	Lsm6
Ppp1cb	Ctbs	Csgalnact1	Cyp20a1
Ndufs4	Gm49198	Syn3	Cant1
Ddx24	Gna15	Pitpnm2	Uqcrh
Dnm1l	Gm16194	Bcl11a	Cd200
Slitrk4	Oxsm	Fam126a	Chic2
Clstn3	Fbln7	Qdpr	Cd96
Uqcrh	Rgl2	Kcnip1	Cep97
Ptgds	Traf3ip1	Arf3	Bhmt
Dnajc7	Gm45895	Igsf3	Pak3
Shisa6	Slc5a12	Atp5g3	C1qa
Cacna1e	A930007I19Rik	Napb	Ensa
Dnajc6	Myl6b	Tanc2	Matk
Ppp2r1a	Vars2	Stard13	Crlf3
Rps3	Ptgds	Eef1a1	Rps3
Igfbp5	Ahr	Cntnap2	Ppp2r1a
Chchd2	Dhx34	Ndufb3	Aprt
Hnrnph1	Nup37	Scn3a	Stum
Kif1a	Shisa6	Tspan13	Daglb
Snrpn	Trmt10b	Rpl29	Baz1b
Trh	Pdgfb	Hp1bp3	Tmem126a
Gm10800	Gm20063	Grm1	Capn7
Ano4	Gpr45	Prkce	Smarca1
Malat1	Farsa	Ttc3	Gm26582
Ppp3ca	Igfbp5	Myl12b	H2afy
Tmsb4x	4930412B13Rik	Robo2	Malat1
Ndnf	Gyg	Adra1a	Ppp3ca
Zmiz1	Zfp276	Ywhag	Med28
Fam102b	Psmc3ip	Pakap	Opa3
Cox5a	1810055G02Rik	Rps19	Tmsb4x
Vapa	Bfsp2	Slc8a1	Tfcp2l1
Kirrel3	Ankub1	Sybu	Lurap1l
Ano3	Gm30165	Nav2	Fam102b
Grina	Gm10800	Elob	Cox5a
R3hdm1	Hyal5	Ado	Fbxl6
Psmb2	Trh	Ap1s1	Gskip
Atp5b	Msh4	Tmem163	Gm16754
Sem1	Malat1	Cox6b1	Grina
Tspoap1	Ppp3ca	Clip4	Gusb
Tm6sf1	Cyp4v3	Nptn	Psmb2
Pnrc1	Gpr26	Camkk2	Sem1
Hs6st3	2700081O15Rik	Arsb	Med10
Rora	Tmsb4x	St6galnac3	Gabrr3
Dpf1	Ndnf	Kank3	Clspn
Ssbp2	Elf1	Fam19a5	Hs6st3
Camk4	Kirrel3	Gm26870	Rora
Tmod1	Fbxl6	Sall1	Tnk2
Ypel5	Ano3	Sdhb	Evi2a
Eif5a	Eva1c	Lgr4	Akr1a1
Cdkn1a	Matn3	Cct7	1600020E01Rik
Tubb2a	Mus81	Fez1	Gm16126
Foxo1	Tnfrsf10b	Fabp7	Map3k1
Gm13889	Thbd	Cox7a2	Slc48a1
Stmn4	Vwde	Rap1b	Tmod1
Fam163b	Fastkd3	1700020I14Rik	Nrip2
Ppm1e	Rrp8	Shisa9	Sdf4
Ckb	Dbndd1	Nefl	Gm45321
Plcb1	Rora	Tenm4	Ice1
Araf	Gm30624	Bsg	Itpkb
Lgi1	Evi2a	Ap2s1	Cwf19l1
Igfbp2	Natd1	Rap1a	Lin9
Sorl1	Crlf1	Fstl5	Plin3
Scn1b	Dnajb2	Kcnh3	Cers1
Timp2	Camk4	Frmd3	Gm13889
Rap1gds1	Npffr1	Zfp445	Fam212b
Atp6v1b2	CN725425	Mir9-3hg	Sdc4
Mlf2	Fam229b	Cspg5	Ppm1e
Gsn	Armc5	Arpc2	Plcb1
Acsl4	Gm2582	Fbxl16	Ciapin1
Mkl2	Sim1	Asap1	Avpi1
Snca	Tubb2a	Rcn2	Gstm5
Ubb	B930018H19Rik	Adgrl1	Gsn
Rtn1	Ppm1e	Ip6k2	Smim7
Rit2	Gm49126	Mef2c	Gata4
Ednrb	Ckb	Pbx3	Rtn1
Gpm6a	Liph	Fyn	Lsm1
Map7d1	Efna2	Stard8	Ly6g6e
Cers6	Plcb1	Slc3a1	Tmem260
Nrgn	Gipr	Ndufc1	Adck1
Otud7a	Tcea1	Mal	Cubn
Psmc1	Igfbp2	4930555F03Rik	Sesn2
Kcnj4	Gm11808	Rtl8b	Gpm6a
Bsn	Pcbp4	Atp1a1	Inpp5k
Mt3	CT030190.1	Ppp3r1	Rnf41
Atp6v0d1	Prss36	Gpi1	Pcm1
Dpp6	Rars	Farp1	Adamts12
Plppr4	Bop1	Cpne4	Tbr1
Gm20538	Corin	Rap2a	Dnal4
Erbb4	Nme5	Thra	Mprip
Pja2	Gsn	Cep170	Lman2l
Sdcbp	Fgfr4	Pum1	Thnsl1
Zeb2	Zfp27	Hsd17b11	Ak4
Rab3c	Brca2	Ampd2	Dpp6
6430548M08Rik	Snca	Snx7	Sys1
Slc25a5	Gm20671	Hspa8	Fnbp4
Cttnbp2	1810030O07Rik	Btbd3	Tfip11
Syne1	Fan1	Itm2a	G0s2
Ywhaz	Ly6g6e	Jup	Rack1
Icam5	Pafah1b3	Fam81a	Gm28285
Pnmal2	Olfr620	Actl6b	Gpr55
Mt2	Slc35g2	Cltc	Fbxw9
Fam184a	Gm48091	Meis2	Tfpi
Rps15a	E130304I02Rik	Hivep2	Crkl
Wwox	Afap1	Rab3a	Asns
Dpp10	Folr2	Nnat	4930556G01Rik
Tcaf1	Gpm6a	Tenm2	Elp2
Ctsb	Zfp143	Kitl	Dgcr6
Zfr	Bgn	Pdpk1	Commd4
Bin1	Ehbp1l1	Rnf44	Pld3
Kcnmb2	Nrgn	Igip	Pcnt
Map1lc3b	Nfxl1	Mgst1	Sdf2
Calb2	Kcnj4	Dctn6	Osbpl1a
Prpf39	Thnsl1	Oxct1	Ino80e
Dzank1	Aldh18a1	Atp1a2	Cyc1
Mtch2	Ak4	Omp	Use1
Pkm	Thap7	Cacnb3	Smarcd1
Gm45774	Id3	Mast3	Naa16
Klhl9	Dpp6	Setbp1	Ahi1
Atp6v1f	Plppr4	Oxr1	Ralb
Cyc1	Nkain1	Cd81	Ndufa13
Cfl1	Gm17435	Inpp5j	Rrp1
Use1	Adamtsl4	Snhg11	Klhdc4
Tmeff2	Gm35911	Lrrn1	Atp6v1a
Pik3r1	Gm46348	Cplx2	1700022A22Rik
Kctd12	Mms19	Rasd2	Gm45904
Mmp24	Dapk3	Apod	Rasa1
Lhfpl3	Haus8	Meis1	Rgs16
Smarcd1	Gm12153	Sgcd	Cabin1
Nsg2	Zmynd12	Ptms	Ppm1f
Kcnab2	Kif15	Serpini1	Ddx3y
Mgat4c	Icam5	Ctnna2	Ppib
Zfp804b	Pnmal2	Cdh10	Clk2
Ndufa13	Mt2	Sel1l	Efr3a
Laptm4b	Gm281	Tnks2	Ier3ip1
Atp6v1a	Zfp219	Atxn7l3b	Ramp2
Lhfp	Gm13710	Igsf5	Dlgap1
Hist3h2ba	BC065403	2010107E04Rik	Fam20c
Dclk2	Aspa	Matn4	Rpn1
Etl4	Wdr5	Epb41l3	Slc25a3
Rasa1	Dpagt1	Cldn11	Bex2
Fat3	Mtg1	Cox7c	Prpsap1
Lzts1	Gm40438	Anp32a	Minos1
Ndufb7	Calb2	Timm8b	Zdbf2
Zcrb1	Zbtb33	Grin2b	Zfp366
Rprml	Pcdhb7	Btbd1	Stx2
Pafah1b1	Ino80e	Csnk1a1	Celf2
Arap2	Cyp2c38	Hbb-bs	Reep2
Dlgap1	Oaz3	Zc3h14	Ankrd55
Dgkb	Spata48	Rgs12	Ywhae
Fam20c	Kctd12	Ppp1cb	Gnptg
Slc25a3	Gm35657	Kcnmb4	Penk
Kcna2	Cpm	mt-Nd6	Calm1
Adgrb1	Lhfpl3	Snap91	Ift22
Mtx2	Smarcd1	Ntng1	Coil
Bex2	Lpar3	Pard3	Eid2b
Ube3a	Nsg2	Prrt1	Ica1l
Minos1	Hmcn2	Ndufs4	Steap3
Gda	Epp13	Camk2g	Adprh
Tshz1	Lhfp	Gnai1	Abhd10
Celf2	Kdelr3	2810455O05Rik	Lrrn2
Sv2b	Zfp931	Fam207a	Capns1
Aplp2	Pak4	Serpina3n	Gpr63
Phyhipl	Etl4	Epha3	Eps8l2
Reep2	Nppa	Slitrk4	Gria2
Camkv	Neil1	Arpc1b	Ak2
Smdt1	Cfap65	Arc	Mrpl11
Penk	Nipal2	Tpm1	Samd4
Calm1	Taf1c	Tnfrsf19	Rtn4
Trim28	Gm46401	Fam171b	Cmip
Lrrc55	Sat1	Zfp804a	Clptm1l
Ryr2	Dtwd1	5730522E02Rik	Ccdc91
Elovl6	Npy5r	Htatsf1	Ppp3cb
Unc80	Kcng2	Itih5	0610010K14Rik
Frrs1l	Exoc3l2	Sox11	Lamb3
Fjx1	Gm29570	Eif4a2	Lrrn3
Adprh	Dlgap1	Nrxn3	Prr5l
Camk2n1	Pold2	Uqcrh	Tmem50a
Plxna4	Chsy1	Th	Inip
Cacna1a	Dnajc17	Pkig	C1d
Gria2	Dgkb	Dlc1	Bcan
Cdk5r2	Kcna2	Ptn	Smarcc2
Cwc15	Gpr61	Fmo1	Gadd45g
Nedd8	Tgfbi	Rragd	Kat2a
Rtn4	Agrp	Lrrc4	Atp13a2
Smim10l1	Lrrc8c	Rab14	Mbip
Ndufv2	Zc3hav1	Cdk19	Ppt1
Ppp3cb	Gda	Dact1	Upf3a
Bcl11b	Gm26697	Fis1	Esam
Gprasp2	Tshz1	Csrnp3	Asb2
Klhl1	Abca8a	Wasf1	Gnb2
Lrrn3	Dph5	Ubqln2	Bax
Slc32a1	Celf2	Doc2g	Spns2
Sv2a	Sv2b	Slc7a2	Ndufa8
Fkbp1a	Aifm1	Il1rapl1	Kcns3
Cox6c	Penk	Serp2	Mapk1
Ndufa1	Hacd4	Elavl3	Rab34
Eif1	Nfix	Tshz2	G2e3
Eif4g2	Tmco6	Zdhhc8	Ssrp1
Pde4a	Calm1	Ptgds	Nrg1
Epha4	Lrrc55	Ndufa4	Las1l
G3bp1	Sap30l	Mmd2	Arl4d
Gnb2	Rnf185	Fhit	Nap1l5
Mapk1	Zfp341	Cds2	Gdpd1
Dab1	Oard1	Celf1	Dmac2
Copg1	Camk2n1	Aplp1	Amigo2
Cadps	5830418P13Rik	Pum2	Cdk5r1
Atf4	Armh1	Nsg1	Wdfy2
Npy	Gria2	Kalrn	App
Nrg1	Serpinf1	Gm21738	Crmp1
Hs6st2	Cldn14	Stmn2	Trafd1
Nap1l5	Rhbdd3	Auts2	Fcgr3
Setd1b	Rtn4	Shisa6	Arxes2
Cdk5r1	Gm26510	Ndufa11	Htatip2
App	Sp3os	Pla2g16	Zwint
Pcsk1n	Phtf1	Nrxn2	Kcnh2
Crmp1	Prkab1	Dlx1	Atp2b2
Tubb4a	Gadd45g	Dlgap4	Hcfc2
Stox2	Gm12758	R3hdm4	A230087F16Rik
Gm48099	Stat6	Ndufc2	Nme1
Ogfrl1	Fkbp1a	Ndufb8	Hspa14
Runx1t1	Gm47882	Cdk8	Smad5
Zwint	Rpp38	Hbb-bt	Hdac5
Atp2b2	Asb2	Cacna1e	Atp6v1c1
Dnm1	Sgtb	Ensa	Dnajc12
Dock3	Mapk1	Mef2d	Ranbp3
Gng13	Olig2	Maged1	Elavl2
Sparc	Gm35041	Cntn1	Sec61b
Nme1	Rftn1	Tuba1a	Shroom2
Tspan3	G2e3	Dnajc6	Rnd2
Lmtk2	Irak3	Adgrb3	Gpr137
Ube2e3	Npy	Lrba	Cxxc4
Atp6v1c1	Gm45844	Cntnap4	Pop7
Elavl2	Ttc23l	Ube2e2	Smu1
Shroom2	Nap1l5	Kcnc3	Cdk5
Mtpn	Ccdc94	Ppp2r1a	Ssr4
Iqck	Rrp1b	Rps3	Nhlrc2
Mindy2	D930020B18Rik	Brd2	Gpsm1
Myo16	Gk5	Igfbp5	Pcgf1
Gpsm1	Zfp444	Nat8l	Banf1
Pja1	Col4a1	Chchd2	Ddx39b
Slc4a4	Rsg1	Klf16	Hapln3
Stk25	Zwint	Aco2	Fer1l6
Eif4h	Gpr180	Hnrnph1	Lypla2
Grip1	Atp2b2	Ociad2	Lrtm2
Nkiras1	Zbtb9	Cntnap3	Gle1
Syt6	Zcchc3	Kif1a	Lrch4
Atp1a3	Mbd1	Mboat2	Calu
Capza2	Mreg	C1qtnf4	Chchd10
Prss23	Ulk3	Rgs6	2310057M21Rik
Pcmt1	Gng13	Cck	Idh1
Cbfa2t2	Gm10719	Rps3a1	Zfp810
Vsnl1	Ndst1	Pde5a	Med22
Chchd10	Nme1	Spop	Gm26827
Magee1	A630023A22Rik	Mat2b	Pradc1
Marcks	Trub1	Fbln2	E2f7
Plekhb2	Abcb5	Syp	Il17d
2010300C02Rik	Nfatc2ip	Mrc2	Cdon
Dock9	Trmt10c	Fth1	Rtn3
Basp1	Ccdc106	Dynll1	Bmyc
Desi1	Tmprss5	Atp6v0b	Dtx4
Enpp2	Hey2	Asic2	Gnal
Rtn3	Kif23	Snrpn	Cdk15
Rundc3a	Slc14a2	Trh	Grasp
Klf9	Iqck	Gm10800	Ell
Celf5	Myo16	Kcnq5	Smc5
Xkr4	Pla2g4e	Aqp4	D130017N08Rik
Sox4	Gpsm1	Rab7	Chmp7
Id2	Ccdc120	Acvr1b	Prkrip1
Agt	Esr2	Nrcam	Gpr83
C2cd2l	Haus5	Map1b	Fbln5
Ndufa6	Zfp7	Hnrnpa2b1	Fam43b
Slit3	Atp1a3	Barhl2	Smarcb1
Nap1l1	Wrap53	Ptprd	Golgb1
Syn3	Mvd	Cartpt	Atp5g3
Atp5g3	Zfp691	Apc	Pfdn6
Tanc2	Zfp787	Grm4	Egln2
Eef1a1	Gm35998	Tspan15	Hp1bp3
Dpysl3	Opn5	Malat1	Grm1
Scn3a	Tbc1d2	Ppp3ca	Ttc3
Tspan13	Vsnl1	Camta1	Myl12b
Grm1	Capsl	Bola2	Tacr1
Ttc3	Evc2	Mdh2	Dennd5a
Gm26735	Gpr141	Ell2	Mrpl58
Myl12b	Hnrnph2	Tmsb4x	Ndufaf6
Ywhag	2210016F16Rik	Itm2b	Gm20509
Ubr3	Sumo2	Wipf3	Txn2
Cox6b1	2700089I24Rik	Chgb	Cox7a2
Dnm3	Ppp4r2	Foxd3	Ndufs6
Nptn	2010300C02Rik	Sec14l1	Casz1
Gnao1	Pradc1	Ndnf	Gm35419
Rnf220	Wdhd1	Pcbp3	Gm16845
Strbp	Ltv1	Rpl4	Gm9866
Rab2a	Cdon	Pgbd5	Camkk1
Cox7a2	Bysl	Cmtm5	Gm37202
Bsg	Cdyl2	Gm42688	Clcn5
Spag16	Dtx4	Lurap1l	Ash1l
Emc10	4933406J09Rik	Gad1	Smndc1
Arpc2	Ccdc130	Ddx6	Pear1
Fbxl16	Agt	Fam102b	Slc4a1ap
Ndufc1	Mrps2	Cox5a	Meis2
Atp1a1	Gm26823	Prss56	Polr2a
Farp1	Mme	Kirrel3	Acss2
Rad21	Ifi27l2a	Vapa	Trpc7
Thra	Prkch	Ubqln1	2810459M11Rik
Snx7	Tc2n	Ano3	Psma2
Meis2	Zswim4	Atp5k	Ablim2
Kitl	Syn3	Klf13	Anp32a
Disp2	Gins4	Atp2b1	Lage3
Mtmr6	Grm1	Cbln4	Pax5
Cd81	Grhpr	Calb1	Hmgcl
Snhg11	Nfkbil1	R3hdm1	Exoc7
Pcbp1	Mthfsl	Gabrb3	Il18
Meis1	Cfap99	Dnajb5	Casp3
Cited2	Gm20509	Lsm14b	Pemt
Ptms	Nptn	Mdk	Rnpepl1
Ctnna2	Gm26542	Stxbp6	Sbk1
Lars2	Zfp513	Gm42420	Nrxn3
Cdh10	Pik3ap1	Atp5b	Acox3
Tnks2	Gm31363	Dcn	Nufip1
Anp32a	Vax2	Ctgf	Neo1
Grin2b	4930412E21Rik	Tmtc1	Mxd4
Spock2	Vamp5	Large1	Il1rapl1
Hbb-bs	Gm35419	Tceal9	Mcl1
mt-Nd6	Thbs3	Cpe	1300002E11Rik
Ntng1	Asb18	Arid1a	Zdhhc8
Tcf25	Parp10	Eno2	Enah
Pomp	Slitrk3	Med10	Tmtc4
Epha3	Atp1a1	Tspoap1	Lysmd4
Csmd2	Osbpl5	Itm2c	Gjd2
Sox11	Thra	Rps24	Chmp2b
Eif4a2	Mybbp1a	Khdrbs1	Tmem80
Nrxn3	Ano5	Hsph1	AC124555.1
Pkig	Napsa	Cox6a1	Cdkn2d
Itgav	Mmp20	Phldb2	A730056A06Rik
Fgfr2	Meis2	Plce1	Col5a1
Il1rapl1	Gm13713	B3galt1	Gramd1a
Elavl3	Kitl	Sv2c	Brd2
Tshz2	Rccd1	Rora	Apex1
Cds2	Mta3	Rab6b	Gpr153
Sdc3	Mybl2	Negr1	Rapgef3
Chmp2b	Uap1	Ubl5	Nsfl1c
Ndufa3	Gm29571	Azin1	Fth1
Mef2d	Snhg11	Slc25a4	Tmem63b
Tuba1a	Slc12a1	Epha5	Dyx1c1
Cntnap4	Gm48606	Lrrc7	Atp1b3
Iqsec3	Matn4	Glul	E2f6
Mapre3	A230083G16Rik	Gm10801	Tspan15
Nol7	Grin2b	Olfm1	Arntl2
Cck	Gm32592	Slc17a7	Dgcr2
Syp	Hbb-bs	Rplp1	Pnoc
Fth1	BC004004	Cebpd	Ccng2
Dapk1	mt-Nd6	Kcnh7	Itm2b
Dynll1	Ntng1	Dpf1	Parpbp
Kcnq5	2810455O05Rik	Camk4	Adra2c
Tmem47	Zfp689	Mapt	Commd2
Rbm39	Naaa	Ewsr1	Bcor
Atp1b3	Sox11	Fmod	Calb1
Ptprn	Nrxn3	Cox5b	Col9a3
Fam234b	Acox3	Rpl34	Nrxn1
Itm2b	Tpx2	Timm13	Rabl6
Chgb	Il1rapl1	Akap13	Myo1b
Klf13	1300002E11Rik	Tmod1	Ptpa
Nrxn1	Lum	Ppp1r1a	D10Jhu81e
Dcn	Tbc1d7	Aqp1	Cct4
Arid1a	Uhrf2	Gm45321	Cpe
Cpe	Clcn7	Clcn4	Cox6a1
Eno2	E330023G01Rik	Ptpro	Dguok
Gucy1b1	Tnfrsf9	Cldn5	Ecsit
Cox6a1	Isg15	Cacna2d2	Kcnj10
Epn1	Gpr62	Eml5	Ankrd37
Ubl5	Frg1	Zmat2	Sgta
Epha5	Itgb4	Grin1	1700066M21Rik
Glul	Plk5	6430571L13Rik	Chrac1
Olfm1	Fpgt	Ypel5	Selenok
Cox5b	Tuba1a	Ctxn3	Mcc
Mtor	Hemk1	Pdzrn4	Csrnp1
Pdzrn4	Tecrl	Cdh22	Psma7
Tyro3	Ces4a	Deptor	B4galt4
Psma7	Cck	Apold1	Crebl2
Gabarapl1	Prdm5	Tomm22	Tspan7
Tspan7	Gm45768	Psmc3	Hars
Arpp21	Ccdc175	Cdkn1a	Dync2li1
Lrrc40	Myo7b	Klhl40	Ccdc39
Rasa2	Npas1	Tyro3	Rasl11b
Rasl11b	Fth1	Heyl	Rbfox1
Rbfox1	Taco1	Cdhr1	Atp5a1
Atp5a1	Kcnq5	Agap2	Bbc3
Cacng5	Gm2447	Tubb2a	Wdr48
Atp6v1h	Gm26763	Psma7	Ufc1
Cpa6	Gmpr	BC031181	Atp5d
Kcnb1	Gm3854	C130071C03Rik	4921539H07Rik
Vamp2	Lbr	Stk26	4732496C06Rik
Tmem35a	Lmf2	Ctnnb1	Ak3
Fbxw7	Itm2b	Gm13889	Rnf8
Foxg1	Foxd3	Postn	Gm49358
Ncam2	Chgb	Tspan7	Gm20503
Nrg3	Baiap2l2	Stmn4	Btg2
Psma5	Slc29a1	Dgkz	Gtf2h5
Btg2	Dcn	Plekha2	Psmb4
Foxp2	Cpe	Arpp21	Cutc
Thsd7a	Dph7	Fam163b	Anks1b
Anks1b	Gm13219	Tubb2b	Zbtb38
mt-Cytb	Epha5	Ppm1e	Mre11a
Mbp	Glul	Gm33838	Kctd4
Tubb5	Olfm1	Lrrc40	Tubb5
1810037I17Rik	Aloxe3	Ckb	Atg4b
Arfgef3	Heatr4	Rasl11b	Krt10
Dner	Med14	Rbfox1	Dner
Trim44	Fam206a	Rasa2	Rasgrp1
Tmem132d	9630041A04Rik	Stard10	Creb1
Rasgrp1	Sgf29	Atp5a1	Lrp12
Lix1	Onecut2	Grm8	Zxdc
Snap25	Scara3	Sh3glb2	Ndufb9
Ablim3	Tnfrsf12a	Gm10717	Ap1s2
Lrp12	Ccdc114	Plcb1	A2m
Psip1	Creg2	Zfp385b	Loxl1
Ndufb9	Csrnp1	Lgi1	Cst3
Erc2	Gm26770	Igfbp2	Pin1
Dgki	4930568A13Rik	Atp5f1	Smurf1
Ap1s2	Acad9	Parp4	B9d2
Ik	Gm20756	Hpca	Lman2
Rnf157	Itpka	Scn1b	Kcnk1
Nsf	Arpp21	Sobp	Kcnb2
Cst3	Dmrt1	Slc12a2	Cox7b
Ociad1	Rasa2	Avpi1	1110034G24Rik
Sntb1	Rasl11b	Cpa6	Api5
Rims1	Rbfox1	Kcnb1	Zic2
Gm20442	Rpusd4	Atrx	AI849053
Kcnb2	Vamp2	Vamp2	Slc39a10
Cox7b	Trim30d	Aldoc	Dlg2
Scn3b	Fbxo46	Plp1	Plekha5
Rcan2	Csnka2ip	Igfbp7	Gm26608
Pde4b	Slc7a11	Jund	E130309D02Rik
Etnk1	Irak1bp1	Rap1gds1	Cuta
Usp46	Pax7	Fbxw7	Atp2a2
Dlg2	Dact2	Atp6v1b2	Dlat
Plekha5	Plac1	Kcnip4	Mrpl55
C130073E24Rik	Ido2	Gsn	Stab2
Mpp2	Plcg2	Reep5	Mgat5b
Nrep	Sema6c	Foxg1	Clu
Acsl3	Samd13	Ncam2	Nmb
Ntrk3	Cutc	Cd63	Coa3
Cacnb4	Gm45030	Pbx1	Ccdc107
Stau2	Mios	Atp6v1g2	Flywch2
Atp2a2	Mog	Otop2	Qpct
Zic1	mt-Cytb	mt-Nd1	Wdr47
Lgr5	Gemin8	Slc7a11	Sptbn1
Homer1	Stat5a	Adamts19	Pfdn5
Sipa1l1	Mbp	Wls	Igf2bp1
Abr	Crisp2	Mkl2	Mag
Gnb5	Zbtb41	Snca	Kcnk9
Prkca	Lonrf1	Trpc4	Fhdc1
Chd3os	Dner	Cav1	Ngef
Clu	Zfp708	Ubb	2210016L21Rik
Nmb	Tmem132d	Selenop	Sde2
Sez6	Rasgrp1	Selenom	Fkbp6
Sptbn1	Snap25	Rtn1	Mak
Rnf187	Prpf38a	Grm7	Timm10
Eif3c	Sfrp2	Btg2	Adamts20
Slc6a20a	Tirap	Ly6g6e	Rcc1l
Tmem30a	Ap1s2	Mapk10	Grk2
Kcnc2	Zfp791	Nkain2	Spa17
Mag	Ints7	Dync1i1	Josd2
Ywhah	Nsf	2900079G21Rik	Usp18
Brinp1	Zfp935	Fus	Phf21b
Ubc	Cst3	Foxp2	Dnlz
Kif2a	Olfr1062	Prkcg	Hmox2
Nlgn2	Sntb1	Psmb4	Prr3
Chd3	Rims1	Map1a	S100a10
Ndufb2	Kcnb2	Serbp1	Idua
Fam19a2	Gm3839	Anks1b	1500009L16Rik
Ctxn1	Gm6260	Qk	Ccdc149
Hnrnpul2	Ipp	Gnas	Osbpl8
Id4	Sp100	Mitf	Zcchc18
Gprin1	Adgrg4	mt-Cytb	Glrb
Wbp2	Rcan2	Wdr26	Bex3
Uqcrc1	Edn3	Nefh	Pim3
Pitpnc1	1810024B03Rik	Psmb1	Krtcap2
Hnrnpdl	Usp46	Mbp	Gnai2
S100a10	Dlg2	Kctd4	Tmem116
Spon1	C130073E24Rik	Gpm6a	Loxhd1
Tuba1b	Nrep	Tubb5	Eva1a
Hsbp1	Glmn	Nupr1	Rbm19
Zcchc18	Gzmk	Map7d1	Fam96b
Glrb	Rtkn2	Zfand5	4921524J17Rik
Ghitm	Glra2	Adgrl3	Cyb5r3
Mmp16	Arhgap4	Hsp90ab1	Gabpb1
B3gat2	Gm13479	Cers6	Sfxn1
Bex3	Sipa1l1	Alx3	Klc1
Adarb2	Zfp809	Arhgef17	Snx18
Pcdh10	Tsacc	Bgn	Gpr75
Pacsin1	Prkca	Igf2	Pgls
Ubash3b	Midn	Arx	Ddrgk1
Dlg4	Paox	Nrip3	Rasa4
Marcksl1	Star	Pura	Gpr27
Elmo1	Anxa11	Tcf4	Ndufb6
Acot7	Mlycd	Atp6v1e1	Abhd17a
Dcx	Nmb	Sipa1l2	Npas4
Cx3cl1	Sez6	Ctbp1	Srsf11
Ogn	Dsp	Tbc1d9	Calm2
Gm15564	Katna1	Syt7	Scamp1
Klc1	Sult2a3	Nrgn	Cct8
Polr2m	Slc6a20a	Mff	March6
Nckap1	Igf2bp1	Fam155a	Eif3g
Ddx5	Mag	Arhgef9	4930404H11Rik
Sema3c	Alx4	Cdh6	Lmcd1
Rheb	Ppp1r17	Tmem132d	Gm6225
Csmd1	Soga1	Rasgrp1	Rab10os
Sema5a	Tubg1	Kcnj4	Commd7
Pitpnm3	Vip	Lix1	Map2k2
Ndufb6	AA986860	Akap11	Tpcn2
Tmem108	6530403H02Rik	Mprip	Sdhaf4
Ncdn	Trim47	Mt3	Ppp2r2c
Calm2	Ctxn1	Id3	Gal
Msi2	4933440M02Rik	Uqcrc2	Syce2
Uchl1	Id4	Dpp6	Hepacam
Vdac1	Zfp64	Plppr4	Pygb
Limd2	Birc3	Prdx2	Txn1
Scamp1	Chmp1b	Sorcs3	Sec63
Cct8	Nkrf	Atp6v0d1	Dopey2
Scg2	Radil	Snap25	Fbxo28
Meg3	4930435C17Rik	Ablim3	Napa
Atp5j	Prr3	Ildr2	Ric8b
Crim1	Slc47a1	Lrrtm4	Emc6
Spock3	9230112D13Rik	Kat6b	Adgra3
Smap2	Irf1	Cystm1	Mrpl20
Tmem132b	Plscr3	Ywhab	Impact
Slc38a2	Cyp2j11	Snrpd2	Gna11
Hist1h2bc	Zgrf1	Shisa2	Hsf5
Slc38a1	Spon1	Grm5	Ubtd1
Syn1	Proser1	Camk2a	Usp3
Npdc1	Atp2c2	Tmem176a	Htra1
Sh3gl2	Spr	Cdkl5	Usb1
Trim35	Syndig1l	Psip1	Aktip
Junb	Hspbap1	Ndufb9	Uba2
Pgrmc1	Art3	Pde1c	Mrpl30
Lin7c	Arap1	Igfbp6	Fam98b
Trnp1	Gm33497	Pja2	March7
Rgcc	Gm2694	Dpysl5	Aldh1a1
Ybx1	Klhl15	Dgki	Coq9
Frzb	Morn2	Stk39	Ldhb
Safb	Gm26721	Ap1s2	Dynlrb1
Snn	Gm17276	Rack1	H2afv
mt-Nd4	Ino80b	Fscn1	Gm816
Napa	Pcdh18	Csnk1g3	Clns1a
Rasgef1a	Egfl6	Reln	Ash2l
Tspyl1	Mmaa	Zeb2	Ptprf
Pea15a	Slc15a2	Adcy8	Nap1l2
Mrpl20	Dcx	Xylt1	Timm17a
Impact	Cx3cl1	Nsf	Park7
Cacnb2	Gxylt1	Trim9	Ndufv1
Rgs7	Cmtm3	Clca3a1	Kif1bp
Kcnma1	Relt	6430548M08Rik	Znrd1
Ptk2	Ogn	Grin2a	Klhl4
Gria4	Marveld1	AC165271.1	Sdccag3
Rasgrf1	Zdhhc16	Stxbp1	Rnf167
Tppp	Mmrn1	Ppp1r12b	Pcif1
Pfkp	Klc1	Slc25a5	Chn2
Syngr3	Ciart	Cttnbp2	Yif1a
6330403K07Rik	Igdcc3	Syne1	Blcap
Snap47	Sema3c	Skp1a	Mocs2
Plekha1	D11Wsu47e	Ywhaz	Tnc
Arf5	Lsm8	Ociad1	Apoe
Abl2	Ttll3	Sntb1	Dclk1
Ldhb	Mfsd4b4	Pnmal2	Tax1bp1
Dynlrb1	Gm15964	Icam5	Mgst3
Clasp1	Ncdn	Igf1	Hint1
Nap1l2	Calm2	Nme7	Clp1
Lbhd2	Msi2	Gm20442	Eif1ax
Thsd4	Uchl1	Kcnb2	Acta1
Kcnj3	Zfand2b	Mt2	Ppp1r21
Rps15	C030037D09Rik	Scn3b	Capn13
Ssb	Hmgcs2	Cox7b	Snrpe
Plcxd2	Thg1l	Plch2	Cldn10
2900011O08Rik	Haus1	Hba-a1	Mdn1
Gdi1	Kifc1	Lrfn5	Psmd3
Slc1a3	Agbl5	Mrfap1	Slc8a1
Ap2m1	Vars	Fam184a	Tomm70a
Kif5a	Scg2	Chdh	D7Ertd443e
Ndrg4	Gm26965	Ldlrad4	Kank3
Apoe	Pah	Rps2	Twistnb
Ndufb5	Wipi1	Cap2	Kmt5a
Dclk1	Vangl1	Lrrc4c	Shisa9
Snrk	Gm26820	Gm38393	Zkscan14
Mgst3	Slc38a1	Palm	Coprs
Ms4a15	4930595D18Rik	Rab11fip4	Zfp445
Ddx17	Gm30504	Egr4	Dcaf11
Hint1	Slc26a7	Gm10419	Pacs2
Eif1ax	Gm49395	Dpp10	Lypd6b
Tob1	Gm28638	Nr4a1	1110012L19Rik
C230088H06Rik	Pigm	Ankrd63	Fam131b
Ajap1	Junb	Rcan2	Arxes1
Fam126a	Agbl2	Tcaf1	Snrnp40
Stip1	Hist1h2be	Aspa	Adra1b
Gpc5	Rgcc	Zfr	Gm21974
Slc8a1	Trhr	C230004F18Rik	Atp1a2
Ap1s1	Frzb	Bin1	Armc4
Alcam	Dopey2	Ppp1r16b	Fam107a
Tomm70a	Snn	R3hdm2	Znfx1
Camk1d	Slc16a11	Stx1b	Prpf8
Kank3	Gm10739	Usp46	Timm8b
Fam19a5	Cdc45	Kcnmb2	Zfp251
Gm26870	mt-Nd4	Trdn	Pard3
Eef1a2	Cndp1	Rab40b	Nacc2
Lgr4	Pagr1b	Magi2	Guk1
Ube2g1	Nkd2	Cdk17	Rcor3
Shisa9	Impact	Dlg2	Bud13
Gsk3b	Ddb2	Clcn1	Cyhr1
Mir9-3hg	Otub2	Calb2	Atp23
Asap1	Catsper3	Tesc	Mrps24
Rab11a	Gjc1	Gjb6	Spag17
Rcn2	Mon1a	Neto1	Mras
Pla2g7	Gm44284	C130073E24Rik	Fis1
Adgrl1	Scn11a	Prpf39	Atp5e
Mef2c	Pnpla6	Mpp2	Lysmd3
Luzp2	Gm31013	Col9a2	Ndn
Rbms3	Spns3	Nrep	Slc22a23
Ppp3r1	Gm26623	Laptm4a	Drc1
Cux2	Pkd1l2	Rpl26	Ndufb8
Clstn2	Aldh1a1	Gm19757	Emp3
Rab3a	Osgepl1	Celf3	Rgs17
Nnat	Kcnab1	Tpgs1	Med31
Oxct1	4931406C07Rik	S100a8	Rsph14
Atp1a2	Sppl2b	Tox3	Nrp1
Inpp5j	Gm10037	Ankrd45	Ociad2
Cplx2	Pop4	Cacnb4	Flot1
Cnrip1	Lbhd2	Prkar1a	Garem1
2010107E04Rik	Plcd3	Pkm	Actr1b
Timm8b	Kcnj3	Snhg6	Cartpt
Ttll7	Plcxd2	Gm45774	Hagh
Syngr1	Mybpc2	Egr1	Snx3
Nptx2	Slc6a4	Atp2a2	4930513D17Rik
Gnai1	Adam34	Mapk8ip3	B4galnt4
Tpm1	Slc1a3	Homer1	Btbd10
Dync1h1	Skint9	Cyc1	Gm17750
Zfp804a	Yif1a	Sipa1l1	Scyl2
Rabac1	Ift27	Cfl1	Hmgn3
Nacc2	Cep44	Chsy3	Zfp651
mt-Nd2	Ndrg4	Nucks1	Gm42688
Rragd	Apoe	Tmeff2	Pgbd5
Nlgn1	Dclk1	Abr	Cmtm5
Fis1	Cth	Gnb5	Cmtm4
Ubqln2	D630003M21Rik	Egr3	Itpr3
Chd6	Zfand1	Prkca	Nek1
Atp5e	Ms4a15	Ccnd2	Riok1
Ndn	Otof	Ccsap	Lsg1
Msl1	Spata6	Caly	Hyal2
Cltb	Fam126a	Aldh2	Col8a1
Aplp1	Pofut2	Pik3r1	Fbxo4
Pum2	Stk32a	Mfsd2a	Rp9
Elavl4	D2hgdh	Mrpl3	Mcrip2
Ugcg	Coq2	H3f3b	Optn
Stmn2	Ccl28	Kctd12	Stx4a
Ndufa11	Creld2	Chd3os	Timm13
Enho	Ezh2	Sdk1	Dus3l
Nrxn2	Plekhh3	Clu	Ppp1r1a
Ndufc2	Rgs11	Ptpn1	Marc2
Tmem178b	Gm26870	Ndufb10	Chka
Smchd1	Ccdc173	Amph	Zmat2
Nat8l	Kmt5a	Lhfpl3	Pold1
Ndufs1	1190007I07Rik	Lrig1	Ctxn3
Ociad2	Gm11973	Gm20390	Nudcd3
Tmem59l	Shisa9	9530059O14Rik	Mark4
Psap	Zkscan14	Nmb	2510009E07Rik
Garem1	Sox10	Smarcd1	Atp9b
Snx3	Spag5	Ubl3	Abca1
Grm4	Slc6a16	Uqcr11	Taf3
Eif4b	Rcn2	Grem1	Pwwp2b
Prkacb	Mef2c	Gm36423	Psat1
Wipf3	Ccdc191	Nsg2	Mcm7
Pcbp3	Ppp3r1	Myt1l	Sh3glb2
Atp5k	Hus1	Sez6	Tmem70
Gabrb3	Gm5134	Sptbn1	Zfp385b
Trhde	Nnat	Rnf187	Megf10
Hsph1	Ankrd39	Ndufa13	Bivm
Rab6b	Kcnj2	Ahi1	Hpca
Azin1	Cpxm1	Rrp1	Otud5
Gm10801	Atp1a2	Sdha	Aldoc
Slc17a7	Inpp5j	Pfdn5	Angel2
Pip5k1b	Acvrl1	Islr	Gria1
Timm13	Rasd2	Slc6a20a	Ift43
Ppp1r1a	Thumpd3	Cntfr	Banp
Zmat2	Taf12	Atp6v1a	Calcoco1
Grin1	Gtf2h4	Lhfp	Gad1os
Add1	Gm5444	Hist3h2ba	Zeb1
Mapk8ip2	Fam149b	Tmem30a	Rftn2
Phactr1	Mlh1	Slc35f4	Clk4
Tomm22	Itgb1bp1	Nxph1	Stac
Psmc3	Gm32005	Mag	Gm30524
Agap2	Nptx2	Dclk2	Cisd1
Dgkz	Erbb2	Slc35f1	Dnaic1
Plekha2	Lrmp	Etl4	Ift20
Gatad2b	Gnai1	Nppa	Psmb1
Sh3glb2	Gm2885	Ywhah	Rcl1
Zfp385b	Dna2	Brinp1	Zfp704
Aldoc	Zfp804a	Ror1	Polr2g
Gria1	Hgf	Alx4	Hsp90ab1
Kcnip4	4930556J02Rik	Brinp2	Atp6v1e1
Gm42418	Stam2	Ppp1r9b	Sept8
Cd63	Rragd	Rasa1	Psmb6
Selenom	Angptl4	Lrp4	2010320M18Rik
Mapk10	Atp23	Map2k1	Tmem242
Dync1i1	Gm11146	Cacna1c	Tmx4
Chrm2	Krba1	Tspan18	Card10
Mitf	Mlkl	Arhgef2	Isoc1
Zc3h7a	Adssl1	Lzts1	Gtpbp1
Cisd1	Zfp830	Ipo13	Fkbp9
Ift20	Adgre4	Fat3	Dxo
Psmb1	Stmn2	Tcp1	Sorcs2
Cend1	Crispld1	Ackr1	Grin2a
Zfp704	Bpifc	Astn2	Ramp1
Hsp90ab1	1700112D23Rik	Abcb1a	Gm28153
Mapre2	Smc1b	2210016L21Rik	Chek2
Igf2	Zc3h4	Trappc6b	Chdh
Pura	Myo15b	Ubc	Nagk
Atp6v1e1	Rnf40	Rpl37	Tmem55b
Sept8	Ppdpf	Slc4a10	Elovl2
Psmb6	Slc25a47	Ipcef1	Fkbp14
Gm15976	Fabp12	Stmn3	Syt17
Uqcrc2	Axin1	Kif2a	Alg8
Tmx4	2010110G14Rik	Gdpd5	Pdzph1
Lrrtm4	Gm14232	Rprml	Cisd2
Chga	Ptcd3	Kcna4	Ric8a
Snrpd2	Trib1	Tiam2	Slc38a3
Camk2a	Ctgf	Pafah1b1	Tm2d1
Cdkl5	Gm12506	Tpi1	Ankrd45
Lpgat1	Gm36694	Mdh1	Tex264
Pde1c	Spc25	Chd3	Smyd4
Mtf1	Lig1	Hsp90aa1	Gm20618
Uqcrfs1	Mcrip2	Matr3	Gm19583
Fscn1	Mrm2	Epas1	Gm15494
Clca3a1	Pdp2	Rasa3	Nbdy
Grin2a	Gm10801	Rasl10b	Gm4876
Igf1	Idnk	Synpo	Gucy1a1
Hba-a1	Cebpd	Scn2a	Intu
Gm38393	Slc17a7	Dlg3	Map3k9
Ly6h	Fmod	App	Pmm1
Stx1b	Gm9774	Tnpo1	Grb10
Rab40b	Spag1	Dlgap1	Rnf149
Gdi2	Aqp1	Dalrd3	AI314180
Cdk17	Glt8d2	Pcdh9	Gm15657
Magi2	Gm34809	Dgkb	Aldh1l1
Rpl26	Cldn5	Ndufb2	Cacna1c
Prkar1a	Cyyr1	Cox17	Gm9725
Gucy1a1	Grin1	Ctxn1	Gpr139
Calr	Serpinb6c	Pcp4l1	Gm3143
Caly	Pde12	Kcna2	Med16
H3f3b	Tmem45b	Slc25a3	Matr3
Slc24a2	Gm11290	Cacna1h	Dalrd3
Amph	Pigv	Ank2	Appl1
Myt1l	Gm49325	Bex2	Pcdh9
Scn1a	Gpr39	Fa2h	Szrd1
Necap1	Postn	Sptbn2	Gm17018
Scoc	Mroh7	Nedd4	Urgcp
Slc35f1	Tefm	Mmp19	Idh3b
Fnbp1l	Nmnat1	Dip2c	Rgs10
Map2k1	Zfp617	Rab3b	Fgf12
Cacna1c	Nrarp	Ube3a	Rbfox3
Nos1ap	1700052H01Rik	Sphkap	Dpy19l1
Matr3	Vmn1r206	Trp53i11	1700037H04Rik
Scn2a	Kcnip4	Gda	Slc9a3r2
Dlg3	Etv4	Hspa2	Aknad1
Dalrd3	Cd63	Shank1	Adcy2
Pcdh9	Cib2	Spp1	A230001M10Rik
Trim37	Gm19299	Gprin1	B230354K17Rik
Fam49a	Hgh1	Prdx5	Cc2d1b
Tusc3	Selenom	Runx2	Asphd2
Clstn1	Dync1i1	Syt5	Copb1
Ndufa10	Gm31121	Pdcd4	Slc23a4
Idh3b	Mlh3	Prrc2a	Tmx1
Nedd4	Pcdhga12	B2m	Lama5
Rab3b	Gm12446	AI593442	Syt11
Sphkap	Polr3a	Tshz1	Mcrip1
B2m	Rcbtb2	Fgf12	Cndp2
Fgf12	Gm48651	Cox4i1	Ttll1
Atrnl1	Rpl19	Celf2	Svbp
Slc12a5	Folr1	Sv2b	Foxo4
Rbfox3	Nemp2	Rbfox3	Exosc9
Grb2	Igf2	Abca8a	Ntsr2
Atp6ap2	Gm28051	Grb2	Klhdc1
Phykpl	Zfp46	Fcgr2b	Eya1
Adcy2	Ndc80	Atrnl1	Pcp4
Lypla1	Nfatc1	Camkv	Zfp688
Mgp	Ttc32	Hmox2	3110035E14Rik
Thy1	Zfp668	Phykpl	Fam20a
Dnajc8	Lrrtm4	Hnrnpdl	1110032A03Rik
Shisa8	Btla	Ywhae	Mfsd10
Syt11	Camk2a	Ubxn11	Celf4
Cadm3	Calcr	Smdt1	Slc25a18
Gng3	Pde1c	Rsrp1	Smco2
Cacna2d1	Fam105a	Penk	Kcnq2
Npepps	Gm31045	Calm1	Fos
Rab6a	Acot9	Cadm2	Plxnb2
Hba-a2	Scube2	Adcy2	Malt1
G3bp2	B830012L14Rik	S100a10	Errfi1
Atp1b2	Gm37359	Col1a2	Kcnd2
Uqcrq	Clca3a1	Sp9	Scd2
Pcp4	Cacna1s	Lrrc55	Maf1
Mobp	Igf1	Chmp4b	Cnr1
Xiap	Pnpla2	Mgp	Rps5
Cyp46a1	Chek2	Rpl35a	Tenm3
Celf4	Lrrc45	Thy1	Tmco1
Epha6	Hba-a1	Rps21	Carnmt1
Eomes	Mrps36	Shisa8	Cul1
Mctp1	A430033K04Rik	Sh3bgrl2	Jmjd8
Itfg1	Irf3	Synpr	1810010H24Rik
Slc1a1	Vtcn1	Spon1	Ddx51
Zfhx3	AC121788.1	Tuba1b	Gm27032
A830018L16Rik	Cdk17	Cacng3	Tagln3
Fos	Tesc	Hsbp1	Lct
Zfp706	Mocs1	Gm26917	Atp2a3
Kcnd2	Ints13	Zcchc18	Syt1
Rpl14	Wnt5a	Glrb	Katnb1
Scd2	Rtn4ip1	Camk2n1	Hap1
Chd9	Sorbs3	Atcay	Abcc12
Slc6a1	Smyd4	Gjb2	Macrod2
Sult4a1	Wdr49	Plxna4	Arntl
Rps5	Zbtb43	Bag5	Klhl28
Tenm3	Capn5	Ncan	Neurl1a
Jmjd8	Pigx	B3gat2	Cab39l
Rangap1	Cdc42ep1	Nfia	Rad1
Ypel3	Tomm20l	Bex3	B3gntl1
Fuz	Hdhd3	Syngap1	Litaf
Kcnc1	Tbkbp1	Syt11	Nsmf
Cpne8	Arid3a	Adarb2	Chil1
Hnrnpc	Shd	Grin3a	Slc6a6
Sqstm1	Cacna1c	Syndig1l	Qtrt1
Vps28	Map2k1	Cadm3	Sncaip
Pitpna	Tmem150c	Ppp1r9a	Vps29
Syt1	Gm5544	Pcdh10	Ier2
Lrrtm1	Drc3	Pcolce	Camk2b
Pfn2	Pinx1	Gria2	Gfm2
Gabrg2	Mndal	Cacna2d1	Arf4
Hap1	Rnf215	Shisa3	Gm36642
Necab2	Adam33	Cdk5r2	Prdm4
Ank3	Mroh2b	Gng3	Chmp4c
Zfp280d	Gm49289	Rab6a	Crocc
Cpeb4	Proca1	Hba-a2	S100a5
Ncam1	Gm40323	Serpinf1	Opcml
Map2	Rnpc3	Pacsin1	Chst1
Lmo4	Zbtb5	Rasgrf2	Itgb6
Hnrnpk	Rassf4	Atp1b2	Trappc5
Nr2f2	Exosc4	Uqcrq	Fam96a
Tceal5	Baz1a	Prickle1	Tmem176b
Serpine2	Zfp11	Pcp4	Ap5m1
Psd	Sat2	Cyp2j6	Lrrc75b
Vps29	Rab3b	Fcgrt	Txnrd1
Pclo	Gucy1b2	Mobp	Cblb
Vtn	Gm42456	Fgf13	Hook2
Gabra2	Mid2	Sik3	Gpx3
Nrsn1	B2m	Ifitm2	Sh3bp4
Emsy	Rbfox3	Rtn4	Rnf141
Dlgap2	Grb2	Cyp46a1	Gng11
Gad2	Hars2	Gm29683	Mrpl43
Camk2b	Col6a4	Dlg4	Ddx47
Etv1	Dnmt3c	Zcchc14	Dennd6a
Taok1	Gm46102	Epha6	Adam3
S100a5	Mgp	Mctp1	Sowaha
Opcml	Shisa8	Ppp3cb	Anp32e
Chst1	Bco1	Eomes	Uvssa
Trim2	Gm14964	Itfg1	Cish
Sort1	Inhba	Slc1a1	Pcmtd2
Sash1	Gm40578	Gabra5	Ikzf1
Lrmda	Nfia	Bcl11b	Cxcl14
Plpp3	Dnaaf5	Zfhx3	Mettl2
Tuba8	Hba-a2	Slc20a1	Fars2
Sf3b2	AW551984	Prkg1	Gorab
Lamp5	Taf9b	Smpdl3a	Rab27b
Got1	Pcp4	Samd12	Coch
Rplp2	Mobp	A830018L16Rik	4933428C19Rik
Nefm	Npc1l1	Atp5j2	Mettl16
Sema3e	Epha6	Fos	Gpx1
4930524O07Rik	Smco2	Chrm1	Ccnl2
Sub1	Gm34664	Cacna1d	P2rx7
Foxp1	Eomes	Slc32a1	Micu3
Rpl8	Zfhx3	Syn2	Zfp51
Gria3	Fos	Rpl23	Polr2e
Gm1673	Camta2	Dcx	Chuk
Snx10	Ap4b1	Clta	Zfp292
Anp32e	Kcnd2	Cx3cl1	Fbf1
Gja1	Gm13211	Kcnd2	Mcub
Dlx6os1	Fam216a	Ogn	Acad12
Smim27	Gm20342	Sv2a	Tmem179
Cacybp	Slc6a1	Prokr2	Rhbdd1
Srebf2	Ccne1	Fkbp1a	Nhp2
Pdhb	Tenm3	Rpl14	Cib1
Cplx1	Vrtn	Rbms1	Hdac11
Sncb	Tmem140	Scd2	Ssna1
Uqcrb	Ddx51	Cox6c	Slc43a2
Ntrk2	Kcp	Klc1	Eml3
Calm3	Lct	Slc6a1	Ing4
Slc6a11	Frmd7	Eif1	Mpp4
Ppfia2	Mrpl51	Uqcc2	Klhl23
Elmo2	9130410C08Rik	Ndufa1	Tmem208
Ndufb3	Fxyd1	Cnr1	Eif1b
Luc7l3	Vim	Pex5l	Nkap
Prkce	Shcbp1l	Eif4g2	Vdac2
Robo2	Syt1	Nckap1	Atg14
Adra1a	Pfn2	Rps5	Lamb1
Pakap	Dvl1	Tenm3	2810001G20Rik
Hdac11	Gabrg2	Epha4	Cwc22
Elob	Med6	Sparcl1	Sf3b6
Sybu	Abcb4	Ddx5	Gm49373
Tmem163	Lag3	Sema3c	Mast3
Fez1	Cab39l	Pcbp2	2310043O21Rik
Gorasp2	Lmo4	Ypel3	Mpc2
Hspa9	Eme2	Tubb3	Smim14
Kcnh3	Glis2	Gnb2	Vash2
Eif5	Nlrc3	Pitpnm3	Fam91a1
Slc3a1	Nr2f2	Gm27032	Tcf3
Fyn	Sphk1	Ndufa8	Card19
Vdac2	Eri1	Cmss1	Paqr8
Gpi1	Slc15a5	Mapk1	8030442B05Rik
Rufy3	Xlr5a	Dlx2	Tram2
Cpne4	Rabep2	Gm20425	Fam171b
Chn1	Gm48834	Dusp14	Ubald1
Ampd2	Qtrt1	Kcnc1	Sppl3
Hspa8	Gal3st1	Ubtf	Ptn
Btbd3	Wdr53	St6gal1	Zfp827
Gm21949	Serpine2	Serinc1	Dact1
Syt4	Vtn	Ttyh3	Doc2g
Apod	Zswim9	Dab1	1700123J17Rik
Smim14	Nrsn1	Ccdc88a	Ppp2r5d
Igsf5	Scara5	Adarb1	Il15ra
Cldn11	Camk2b	Rbmx	Tmem256
Snap91	Gm36642	Aebp1	Ndufa4
Cxxc5	Prox1	Fxyd1	Spcs2
Camk2g	Prdm4	Cdk14	Bscl2
Dynll2	Erbb3	Vim	Abhd11
Arc	S100a5	Eef2	Auts2
Fam171b	Pdzd9	Syt1	Pla2g16
Sppl3	Wnt2b	Cadps	Maged1
Th	Sash1	Stac2	Cntn1
Gphn	Rph3a	Lrrtm1	Drd2
Ptn	Emb	Pfn2	Adgrb3
Evl	Lamp5	Npas4	Plxna2
Csrnp3	Btk	Ptov1	Nme8
Wasf1	Insc	Npy	Aco2
Rsrc2	Rpp25l	Nrg1	Mat2b
Doc2g	Acot6	Ncdn	Jade2
Ndufa4	Nefm	Gabrg2	Fbln2
Kalrn	Mknk2	Arl4a	Gm14410
Auts2	Gpr108	Phactr3	Dus4l
Mt1	Foxj1	Necab2	Atp6v0b
Dlx1	Uckl1os	Gng4	Asic2
R3hdm4	Tfb1m	Calm2	Ddit3
Cdk8	Glp2r	Ank3	Sec13
Hbb-bt	Gpx3	Msi2	Ptprd
Maged1	4930523O13Rik	Uchl1	Apc
Nfib	Gria3	Hs6st2	2310016D03Rik
Cntn1	Nov	Macrod2	Casc1
Adgrb3	Ing2	Cpeb4	Camta1
Aco2	Sord	Whrn	Mdh2
Swi5	Foxo6	Rab37	Gm21988
C1qtnf4	4632404H12Rik	Hmgcs2	Lrrc41
Mat2b	Gja1	Nap1l5	Por
Fbln2	Cdpf1	Adgra1	Adnp
Atp6v0b	Krt1	Cdkn1b	Zfp667
Asic2	Ikzf1	Ddn	Gad1
Kif21a	Mettl2	Vipr2	Fam129a
Aqp4	AC127697.2	Limd2	Fam213a
Rab7	Gm44973	Map2	Tceal9
Nrcam	Arl5a	Scamp1	Itm2c
Map1b	Grtp1	Rasal2	4930505A04Rik
Ptprd	Cyr61	Ncam1	Kif20a
Apc	Gm15738	Slitrk5	Lamtor3
Camta1	Grwd1	Sp7	Negr1
Mdh2	Pecr	Cdk5r1	Slc25a4
Sec14l1	Rnf25	Scg2	Msrb1
Gad1	Oxld1	Lmo4	P3h4
Ddx6	Fhad1	Gpc6	Epb41l4b
Ppp2r5a	Ifitm3	Purb	Edc4
Aak1	Zbtb45	Meg3	Pts
Cbln4	Cplx1	Hnrnpk	Iqch
Atp2b1	Gm2824	Atp5j	Aass
Gap43	P2rx6	Cbx6	Thoc1
Stxbp6	Sncb	Stox2	Kti12
Rnf11	Frmd8	Crmp1	Mrpl54
Jarid2	Fitm2	Mpz	Apold1
Tceal9	Gfra3	Spock3	Mtrr
Itm2c	Nusap1	Smap2	Isca2
Kmt2e	Slc6a11	Ndufab1	Adamts16
Arl6ip1	Rnaset2b	Nhsl2	Fzd1
Negr1	Vhl	Nr2f2	Jak2
Slc25a4	Mcub	Rpl22l1	Hnf1b
Lrrc7	Ppfia2	Slc13a4	Slc12a2
Kcnh7	Pklr	Runx1t1	Aim2
Rplp1	Mtmr7	Nptx1	Tmem191c
Mapt	Mink1	Zwint	Plp1
Aes	Cdr2l	Klhl2	Dut
Rpl34	Zfp58	Bmi1	Incenp
Ptpro	Fbxo6	Ube2ql1	Pbx1
Eml5	Tmem163	Rpl13	Cd180
Cdh4	Aqp11	Hist1h2bc	Chpf2
Pianp	Gm4924	Atp2b2	Selenop
Cdhr1	Nprl2	Sphk1	Gm49361
Rnf14	Kcnh3	Dnm1	Gabrd
BC031181	Pcdhgc5	Slc38a1	Gnas
Galnt13	Cpne4	Elmod1	Pgap1
Zfp207	Cib4	Dock3	Rgs4
Cystm1	Ampd2	Fkbp1b	Amfr
Ndufs2	Kcnd1	Syn1	Bend4
Atpif1	Gm16341	Gng13	Emid1
Atp5f1	4930556N09Rik	Grik2	Fndc5
Kif1b	Trmt12	Pten	Rpp21
Ckmt1	Ttf2	Slc13a3	Zfp36l1
Atrx	Igdcc4	Ina	Nrip3
Plp1	Ccdc81	Sh3gl2	Tcf4
Jund	Fam71d	Zbtb20	Ctbp1
Reep5	Ube4a	Gal	Mff
Larp4b	Apod	Slc27a1	Fam155a
Pbx1	Sgcd	Rps9	Sema7a
Atp6v1g2	Fam83d	Nmt1	Fra10ac1
mt-Nd1	Igsf5	Nme1	Gm47465
Selenop	Cyp39a1	Jph4	Prmt2
Grm7	Gm38304	Serpine2	Prdx2
Nkain2	Rap2c	Psd	Anapc11
Serbp1	Traf6	Junb	Ywhab
Gnas	Micall2	Vtn	Jkamp
Tuba4a	Col4a5	Atp1b1	Ccdc124
Afdn	Trim14	Gabra2	Unc119
Csdc2	Snap91	Lin7c	Eif4ebp1
Zfand5	Pan2	Prrc2b	Zfp467
Usp16	Rsph1	Bambi	Fig4
Fndc5	Pggt1b	Lsamp	Ccdc32
Adgrl3	Tbl3	Arl8b	Chchd6
Nrip3	Fam171b	Txn1	Plch2
Tcf4	Tusc1	Hnrnpu	Bbs4
Syt7	Th	Nrsn1	Fbxw5
Mff	Ptn	Emsy	Lca5l
Cdh6	Iqub	Dlgap2	Hsd17b7
Fam155a	Gon7	Rbp1	Magoh
Arpc5l	Ccdc181	Ube2e3	4933427D06Rik
Prdx2	Tdrd12	Rgcc	Usp22
Cnp	Doc2g	Necab3	Mrpl3
Ildr2	A330049N07Rik	Camk2b	Snrpb
Adk	Gm35721	Trf	Ndufb10
Pkia	Gm45356	Ybx1	Ubl3
Ywhab	Ndufa4	Frzb	Slc1a2
Grm5	Ctu2	Afap1l2	Ggnbp2
AC124561.1	Ankrd9	Ppp2ca	Slc37a1
Tacc1	AC168220.3	Baiap2	Tmem86a
Reln	Sycp2l	Erbb3	Sdha
Adcy8	Shmt2	Cdh19	Git1
Pcsk2	Abhd11	Ski	Sh3bp5
Stxbp1	Auts2	Shroom2	Seh1l
Ppp1r12b	A930029G22Rik	Kcnf1	Smim11
Abat	Gm44992	Msra	Gpat4
Skp1a	Il17rd	S100a5	Ackr1
Nme7	Hbb-bt	Snn	Tada3
Mrfap1	Drd2	Mest	Stmn3
Cap2	Ccdc28b	Psd3	Tprgl
Zfyve9	Ftl1-ps1	Sort1	Mdh1
Nr4a1	Uhrf1	Hey2	Selenoh
Fgf14	Lrrc3b	Sash1	Prcp
Pacsin2	C1qtnf4	mt-Nd4	Bap1
Egr1	Fbln2	Slc12a6	Fam213b
Pcdh7	Olfr111	Nat14	Bms1
Synj1	Zfp273	Rasgef1a	Pcp4l1
Chsy3	Arhgap25	Tspyl1	Tmie
Rtf1	Aqp4	Tmem176b	Lmbrd2
Sdk1	Map1b	Napa	Cnpy2
Oaz1	Barhl2	Hnrnpa0	Frmpd1
Nr2f1	Ptprd	Iqck	Scgn
Ubl3	Apc	Tuba8	Prdx5
Gm5441	Emp2	Lamp5	Psmd8
Slc1a2	Cdr2	Mtfp1	Cox4i1
Nxph1	Gm5086	Got1	2310039L15Rik
Nell1	Myg1	Myo16	Irs1
Ipo13	R3hcc1	Cacnb2	Pcdhga1
Kcnd3	Kctd15	Cdc42se2	Atm
Atp5c1	Ercc6	1700012B09Rik	Cadm2
Slc4a10	Npcd	Rplp2	N4bp2l1
Ipcef1	Mast1	Rgs7	Klhl26
Stmn3	Gad1	Vstm2a	Dmwd
Tpi1	Vwa5b1	Gpsm1	Synpr
Tiam2	Prss56	Pja1	Fam92a
Mdh1	Cbln4	Prnp	Polr1d
Hsp90aa1	Atp2b1	Grik5	Grin3a
Epas1	Stxbp6	Eif4h	Stk16
Mlc1	Jarid2	Nefm	Gm11549
Rasa3	Mfsd13b	Gria4	Pgm2
Pcp4l1	Oxnad1	Phldb1	Gm26885
Pax6	C230014O12Rik	Gm45341	Chrnb2
Hspa2	Itm2c	Atp6v1g1	Rala
Ehd3	Mxd1	4930524O07Rik	Pik3c2g
Spp1	Rab26os	Pfkp	Rasgrf2
Prdx5	Mkx	Slc25a23	Akt1
Ankhd1	Rad51ap1	Hpcal4	Tm2d2
AI593442	Cfap221	Syt6	Cyth4
Psmd8	Fam78a	Atp5h	Ccl25
Cox4i1	Sod3	Syngr3	Srp14
Pcdhga1	Tmem104	B230334C09Rik	Gtf2b
Rsrp1	Gpr160	Cnot7	Prkg1
Cadm2	Lrrc7	Uba2	Map2k7
Sp9	Rplp1	Atp1a3	Ccdc112
Hspa4l	Fyb	Itga7	Clta
Rpl35a	Tmprss11d	Add2	Pdrg1
Synpr	AC154345.1	Gpx3	Erp29
Cacng3	Ptpro	6330403K07Rik	Aig1
Gm26917	Apold1	Rpl8	Tmem60
Rps10	Zfp286	Ankrd34c	Sparcl1
Ndufs7	Hsbp1l1	Kcnh5	Pcdh20
Grin3a	Cdhr1	Gria3	Elac1
Cyfip1	Pde7a	Plekha1	Gpn3
Shisa3	Srfbp1	Gm1673	Pcbp2
Tm2d2	Oprd1	Sox5	Prss12
Fgf13	Alkbh4	Ralyl	Serinc1
Slc25a22	Fam114a1	Vstm4	Fbxo32
Eif4a1	Fzd1	Nov	Lrp10
Zcchc14	Cbx8	Prss23	Adora2b
Arglu1	Zmynd19	Arf5	Sdhc
Fryl	Gm10561	Tiam1	Gng4
Gabra5	Plp1	Abl2	Bcas2
Slc20a1	Tnfsf10	Aldh1a1	Dbi
Prkg1	Cerkl	Pip4k2a	Casc4
Hcn1	3110040N11Rik	Fmnl2	Rasl10a
Dst	Pbx1	Ldhb	S100b
Syn2	B130046B21Rik	Sowaha	Cplx3
Prune2	mt-Nd1	Rpl32	Arpp19
Clta	Zfp770	Lrp1b	Nfe2l2
Atp6v0e2	Cd180	Vsnl1	Slc30a3
Rbms1	Gpr89	Chchd10	Bod1l
Uqcc2	Shc1	Gja1	Tox
Ndrg3	Selenop	Cox8a	Cacnb1
Edil3	Fah	Pak1	Bmi1
Myo5a	Grm7	Ywhaq	Ntm
Sparcl1	Nkain2	Dlx6os1	Pfkfb4
Lonrf2	Fam163a	Lbhd2	Ascl4
Pcdh20	Pdcd1lg2	Rps14	Dtx1
Pcbp2	Ppfibp2	Igfbp4	Cby1
Tubb3	Emid1	Gtf2i	Disc1
Cmss1	Setd6	Lcat	Tceal1
Dusp14	D130020L05Rik	Rpl13a	Cox14
Serinc1	Rpp21	Plekhb2	Rap1gap
Adarb1	Usp43	Gm34838	Baiap2
Cdk14	Cnpy3		Flna
Tspan9	Nrip3		Fam227b
Ncor2	Pm20d1		Stat3
Phactr3	Syt7		Psd3
Gng4	Ephx2		Pex5
Cyfip2	Fam155a		Rab43
Dbi	Slc41a3		Fam69b
S100b	Bnip1		Dus1l
Ddn	Ptgs1		Mtfp1
Pcdh15	Umps		Cdc42se2
Vcp	Snw1		Adcyap1r1
Purb	Cyp2c39		Prnp
Nipsnap2	Grm5		Diablo
Ube2ql1	Med17		Agbl3
Ntm	Nme6		Tubgcp6
Elmod1	Reln		Klc4
Mllt11	Togaram2		Fign
Grik2	Stxbp1		D030056L22Rik
Taldo1	Olfml3		P4hb
Zbtb20	Ciao1		Asrgl1
Atp1b1	Notch2		Mydgf
Prrc2b	Nme7		Lrp1b
Cox14	Slc25a43		Mien1
Trf	Prox2		Taf1b
Ppp2ca	Rasgrp4		Cox8a
Baiap2	Nr4a1		Tcaim
Msra	Esyt1		Armc8
Kcnf1	Gm12147		Plekhd1
Nfasc	Eif4enif1		Surf1
Psd3	Myo7a		Rps14
Slirp	Dclk3		Gm8633
Map7d2	Psen1		Egfr
Nat14	Zfp959		Igfbp4
Mtfp1	Egr1		Capn10
Cdc42se2	Spata21		Ddah2
Sema6a	Adgrf2
Adcyap1r1	Zp3r
Prnp	Cenpn
Gm45341	Slc6a20b
Rbbp4	Palb2
Tecr	Tcta
Hpcal4	Plekha8
Atp5h	Ctdsp1
Rims2	Sirt5
Ankrd34c	Spata24
Nrn1	Gm47283
Ralyl	Tsnaxip1
Tiam1	Nxph1
Zfand3	5430402O13Rik
Tspyl4	Fbxl14
Lrp1b	Ccdc180
Cox8a	Astn2
Pak1	Fap
Faim2	Zfp940
Bc1	Lnx2
Rps14	Stmn3
Pds5b	Mdh1
Igfbp4	Hsp90aa1
Rpl13a	Utp14b
	Epas1
	Kcnj9
	Slc22a28
	Pros1
	Bmp1
	Fancg
	Rnf26
	Zfp715
	Pcp4l1
	Mmp19
	Gm48913
	Depdc1a
	Mrps15
	AC113204.1
	C1ql1
	Lpcat4
	Tsta3
	Spp1
	AI593442
	2310039L15Rik
	Tmprss7
	Acsbg2
	Gm4673
	Gm48619
	Kcna6
	2810429I04Rik
	Gm12968
	Col1a2
	Sp9
	Trp53rka
	Hsd17b14
	Mcur1
	Gm29185
	Synpr
	Lhx4
	Gjb2
	Grin3a
	Shisa3
	Spata2l
	Plaa
	Gm29811
	1700010J16Rik
	C9
	Cep350
	AC140304.1
	Slc27a5
	Zfp324
	Gm7247
	Cd34
	Gabra5
	Slc20a1
	6330562C20Rik
	Ccdc63
	Ndufaf8
	Blnk
	Sparcl1
	B230112J18Rik
	Elac1
	Gm39469
	Zfp790
	Tubb3
	Cmss1
	F13a1
	Exoc8
	Plekhg3
	Aebp1
	Adora2b
	Alyref2
	Gng4
	Dbi
	Slc27a4
	Rasl10a
	Fam46a
	Gm44993
	Hpgd
	Ccdc169
	Hsf2bp
	Egf
	Col6a1
	4930441H08Rik
	Fam161a
	Dedd
	Epo
	Plekhg5
	Ube2ql1
	Gm6871
	Unc45b
	Gm15759
	Loxl3
	Lck
	Lurap1
	Snhg18
	Irgq
	Zbtb20
	Rgs3
	Atp1b1
	Zfp692
	Suv39h2
	Decr1
	Trf
	Nudt15
	Baiap2
	Kcnf1
	Psd3
	Gm5914
	Dus1l
	Zfp446
	Gm42705
	Ankar
	Smcr8
	Zfyve16
	Gm45341
	Ubap1l
	Hpcal4
	Mettl4
	Tubgcp6
	Piga
	Abca6
	Dok2
	Ankrd34c
	Nrn1
	Ralyl
	Als2cr12
	Gm47599
	Fmnl2
	Pak1
	Nhej1
	Gm14697
	Gm32857
	Fam189b
	Igfbp4
	Gm34838

## Sheet: fig3g
Gene	Raw_Morans_I	Refined_Morans_I			Condition	Count	Mean	Median	Std	Min	Max	Q25	Q75
Pcp4	0.376189	1.02688			Raw	2000	0.16066	0.154621	0.0185386	0.150218	0.376189	0.151841	0.160535
Ptgds	0.330443	0.772841			Refined	2000	0.911207	0.908734	0.0829735	0.641983	1.15147	0.85406	0.980258
Apod	0.315874	0.849676
S100a5	0.310465	0.898822
Cck	0.2968	1.01635
Hbb-bs	0.290869	0.709939
Cdhr1	0.285828	0.991943
Hba-a2	0.274174	0.69033
Gad1	0.266957	0.949813
Ptn	0.264819	0.904752
Hbb-bt	0.263328	0.683735
Plp1	0.261145	0.871464
Fabp7	0.258783	0.884303
Hba-a1	0.258315	0.689763
Kctd12	0.255756	0.880609
Ppp3ca	0.254552	1.01324
Calm2	0.253623	0.938421
Snap25	0.253188	0.867617
Gabra1	0.252702	1.00861
Npy	0.251281	0.897409
Nrgn	0.250341	1.08283
Slc17a7	0.249718	1.00233
Spp1	0.247083	1.00125
Camk2b	0.246747	0.996789
Calb2	0.246398	1.0239
Atp1a2	0.244254	0.798923
Camk2n1	0.243753	1.01533
Olfm1	0.240775	0.991285
Gng13	0.240507	0.896163
Meis2	0.237974	0.937133
Apoe	0.237838	0.836179
Gng4	0.237321	1.01067
Nme7	0.236515	0.876164
Tshz1	0.234754	1.00573
Scg2	0.23379	0.983053
Kcnb2	0.233363	1.02462
Igsf5	0.229585	1.02963
Nrxn3	0.229303	0.833881
Ndrg4	0.222788	0.873546
Pbx3	0.222524	1.0022
Penk	0.222473	1.03689
Syt1	0.221315	0.979625
Uchl1	0.216775	0.989309
Ncdn	0.216337	1.00569
Shisa3	0.215557	0.998816
Cpne6	0.214966	1.05158
Ptprd	0.214742	0.837562
Chgb	0.214406	0.99721
Nmb	0.214015	1.02574
Mapk1	0.213629	0.986848
Atp1b1	0.21353	0.935115
Map2k1	0.213428	1.00978
Mgp	0.212659	0.754778
Nrsn1	0.212503	1.01782
Vtn	0.212394	0.875345
Kcnd2	0.211894	0.958635
Egr1	0.211863	0.999779
Pbx1	0.211457	0.944975
Stmn2	0.210808	1.0022
Pcp4l1	0.209106	1.01504
Sst	0.207583	0.816916
Mbp	0.207562	1.06127
Nnat	0.207522	0.86242
Clca3a1	0.207296	0.878696
Junb	0.206902	1.01176
Kcna2	0.206869	1.01876
Cplx1	0.205721	1.00095
Synpr	0.20564	0.887464
Gm42418	0.205553	0.840729
Tubb2a	0.205259	0.898433
Doc2g	0.205057	0.994358
Plcxd2	0.203604	1.01411
Cpne4	0.203242	0.993942
Rasgrp1	0.203122	0.96326
Serpini1	0.201893	1.00711
Fam171b	0.201539	0.933751
Gpsm1	0.201471	1.01438
Gria2	0.201371	0.929476
Rab3b	0.20032	1.00989
Sparcl1	0.199624	0.843794
Stxbp1	0.198685	0.918719
Reln	0.198216	1.00805
Atp2b1	0.19676	0.909647
Tuba1a	0.196372	0.89396
Tubb3	0.195859	0.899671
Syt7	0.195643	1.01361
Stxbp6	0.195284	1.03997
Ppm1e	0.195251	0.959469
Rbfox3	0.195027	1.00843
Acta2	0.194714	0.709169
Dync1i1	0.19355	0.986307
Dcn	0.193496	0.769185
Mdh1	0.19324	0.890252
Sncb	0.193083	1.00921
Ms4a15	0.192617	1.00067
Selenop	0.192512	0.895947
Prkca	0.191594	1.00526
Nrip3	0.191072	0.973666
Sema3c	0.191055	1.05125
Trh	0.190818	1.02272
Cpe	0.190574	0.92235
Nxph1	0.190218	0.976804
Selenom	0.189886	1.02303
Arf3	0.189657	0.975769
Celf2	0.189492	0.803748
Calm1	0.189251	0.797582
Sv2b	0.189233	0.997521
Slc20a1	0.189218	0.997267
Kcnf1	0.189183	0.997976
Tenm3	0.188882	1.03615
Grb2	0.188757	1.00027
Cbln4	0.18849	1.00515
Rasd2	0.188277	0.986899
Lbhd2	0.18807	0.993552
Eomes	0.187589	1.04044
Stmn3	0.187424	0.894337
Ndnf	0.187244	0.975525
Camk2a	0.18675	1.0206
Ckb	0.186723	0.730872
Zwint	0.186709	0.899376
Gpm6a	0.186505	0.908881
Lrrtm4	0.186172	1.00039
Plcb1	0.185876	0.955043
Serpina3n	0.185837	0.874565
Dpp6	0.18565	0.986213
Cltc	0.185502	0.921122
Ptpro	0.185418	0.953494
Atp5a1	0.185395	0.864112
Ptk2b	0.185368	1.02614
Arpp21	0.185219	0.980327
Apc	0.185091	0.954256
Atp1a1	0.184972	0.965021
Itm2b	0.184619	0.900351
Iqck	0.184556	0.985109
Cx3cl1	0.184151	0.983977
Ndufa4	0.184028	0.8499
Trf	0.183801	1.03647
1700020I14Rik	0.183763	0.965704
Rtn4	0.183263	0.832478
Rbfox1	0.183064	0.977009
Nr4a1	0.182773	1.00916
Rasl11b	0.182701	1.02684
Th	0.182464	1.0009
Id2	0.182321	0.908775
Nsg2	0.182306	0.932849
Malat1	0.182273	0.702195
Fos	0.182238	0.973048
Ctxn1	0.182205	1.02739
Atp5g3	0.182157	0.85454
Ano3	0.182049	1.03271
Rcn2	0.18204	1.02507
Baiap2	0.181812	1.00322
Shisa9	0.18178	1.01996
Napb	0.181778	0.931123
Igfbp5	0.181644	0.901295
Snca	0.181384	0.965619
Lhfpl3	0.181349	1.03057
Rtn1	0.181247	0.913567
Vamp2	0.181184	0.906523
Klc1	0.181155	0.89318
Hsp90ab1	0.180905	0.816742
Dlgap1	0.180382	0.826934
Sox11	0.180104	1.12925
Snap91	0.18002	0.924057
Tmsb4x	0.17956	0.7436
Map1b	0.1791	0.94306
Rragd	0.178968	1.0203
Mag	0.178592	1.05215
Hpcal4	0.178566	1.03627
Nap1l5	0.17841	0.949356
Pfn2	0.178231	0.958924
Hsp90aa1	0.178109	0.912337
Ntng1	0.177823	0.979031
Nptn	0.177497	0.919142
Auts2	0.177475	0.914177
2010300C02Rik	0.177453	1.03007
Nrep	0.177374	1.06421
Matr3	0.177312	0.867087
Cacna1c	0.17704	0.994708
Gad2	0.176883	0.922842
Cdk8	0.176882	0.720935
Ldhb	0.176878	0.861043
Cdc42se2	0.176773	0.923808
Il1rapl1	0.17668	0.944625
Dclk1	0.176679	0.870841
Nrn1	0.176636	1.01032
Nsf	0.17654	0.924139
Grm5	0.17648	1.00265
Sipa1l1	0.176237	0.994318
Atp5b	0.176184	0.842558
Slc25a3	0.176053	0.870165
Cox4i1	0.175912	0.814808
Dgkb	0.175838	0.970809
Plppr4	0.175825	0.981054
Nptx2	0.175778	0.989003
Slc25a4	0.175778	0.82455
Impact	0.175773	1.02613
Prokr2	0.175708	1.14793
Thy1	0.175691	0.958539
Gabra5	0.1756	1.02094
Rab3a	0.175578	0.889587
Lrrc55	0.175563	0.985618
Serinc1	0.175542	0.815359
Mobp	0.175513	1.09399
Itm2c	0.175468	0.8488
Rtn3	0.175455	0.822475
Gria3	0.175365	1.02349
Slc38a1	0.175307	0.966797
Gng3	0.175221	0.904425
Hspa8	0.175217	0.874924
Bcl11a	0.175065	0.969785
Frzb	0.174889	0.866862
Lrrc7	0.174724	0.987036
Fth1	0.17449	0.96815
Dlg2	0.174404	0.877658
Usp46	0.174386	1.00021
Nefm	0.174344	1.0018
Lmo4	0.174203	0.90878
Nme1	0.174202	0.941514
Igf2	0.174197	0.757121
Lrrtm1	0.174197	0.999519
Slc6a1	0.174082	1.00761
Got1	0.174011	0.980224
Pak1	0.173735	0.992411
Snn	0.173629	1.00111
Cox8a	0.173519	0.836823
Trp53i11	0.173293	1.02367
Kcnh3	0.1732	1.04635
Ywhaz	0.173139	0.858793
Celf4	0.172993	0.786878
Shisa6	0.172978	1.0194
Vsnl1	0.172944	0.992042
Cox7b	0.172861	0.873772
Nefl	0.172837	1.00294
Pnmal2	0.172829	0.953414
Kitl	0.172696	1.00237
Atp2b2	0.172549	0.923115
Cacnb4	0.17243	0.877329
Cox7a2	0.172377	0.83875
Myo16	0.172344	1.00281
Serpine2	0.172269	1.00212
Sntb1	0.172228	0.873445
Gabrg2	0.172175	0.967969
App	0.17204	0.871783
Ghitm	0.172039	0.928162
Lamp5	0.172036	1.03619
Glul	0.172014	0.953273
Etl4	0.171939	0.995221
Rplp1	0.171856	0.833507
Nr2f2	0.171773	0.870173
Epha6	0.171604	0.991734
Gm34838	0.17158	0.877686
Grin2b	0.171542	0.972985
Kcnj3	0.171469	0.965122
Fam126a	0.171334	1.05098
Cmss1	0.171284	0.849641
Fam155a	0.171236	0.876949
Grm1	0.171187	1.03416
Epha5	0.171149	0.966412
Agt	0.17113	0.873886
Gm10800	0.171056	0.870044
Ogn	0.171035	0.766837
Kcnq5	0.170773	1.00751
Kirrel3	0.170745	1.02715
Smarcd1	0.170627	0.966888
AI593442	0.170359	1.02155
Ptms	0.170316	0.891983
Map2	0.170302	0.868819
Fkbp1a	0.170239	0.963898
C1qtnf4	0.170155	0.955872
Gda	0.16998	0.96705
Bgn	0.169844	0.863895
Bex2	0.169679	0.828705
Cbln1	0.16967	1.00317
Mapk10	0.169648	1.01222
Shisa8	0.169629	1.03623
Lhfp	0.16962	1.06564
Meg3	0.169553	0.81998
Gnai1	0.169543	0.979453
Rab26	0.169489	1.01476
Wipf3	0.169413	1.00066
Rcan2	0.169384	1.0225
Psd3	0.169342	0.974381
Igfbp2	0.169318	1.02324
Ppfia2	0.169299	0.943939
Eef1a1	0.169251	0.858776
Cst3	0.168852	0.814236
Kcnc1	0.168849	0.937824
Kcnk15	0.168781	1.00157
Grin1	0.168757	0.955055
Ubb	0.168734	0.835496
mt-Nd4	0.168728	0.661973
Gap43	0.168554	0.969674
Slc1a3	0.168505	1.02902
Cdk17	0.168433	0.946084
Tmem163	0.168422	0.996459
Inpp5j	0.168225	1.01692
Sash1	0.168122	0.888648
Gnas	0.168015	0.825418
Mdh2	0.167974	0.861075
Sez6	0.167907	0.982535
Apold1	0.167892	1.01791
Fgf12	0.167789	0.900683
mt-Nd6	0.167768	0.677135
Slc6a7	0.16771	1.02323
Snhg11	0.167683	0.964187
Rgs12	0.167625	1.0159
Msi2	0.167603	0.98821
Icam5	0.167581	1.0307
Atp1a3	0.167488	0.895154
Sec14l1	0.167473	0.918236
Ppp3r1	0.167427	0.948974
Spon1	0.167415	0.990812
Fstl5	0.167368	1.0013
Mal	0.167251	1.06613
Igfbp4	0.167083	0.868508
Gria4	0.167027	0.898469
Ddx5	0.167026	0.851644
Atp6v1a	0.166938	0.858028
Galntl6	0.16687	0.955353
Maged1	0.166867	0.822771
Fbln2	0.166797	0.885669
Ndufb2	0.166778	0.869859
Arc	0.166778	1.01686
Kcnip4	0.16672	1.02053
Cdk5r1	0.166676	0.82447
Dpp10	0.166581	0.889315
Cox5a	0.166535	0.928255
Tenm2	0.166502	0.961073
Nefh	0.166455	0.995974
Sh3gl2	0.166377	0.865602
Cox6a1	0.166317	0.798378
Basp1	0.166286	0.885356
Ampd2	0.166266	1.00054
Rheb	0.16626	0.875953
Kcnj4	0.166232	1.00642
Negr1	0.166215	0.921535
Dcx	0.166165	0.989696
Ubc	0.166154	0.83879
Slc32a1	0.166114	0.921031
Rasa2	0.166101	1.00219
Cadm2	0.166094	0.859933
Cldn11	0.166094	1.06724
Cox6c	0.166092	0.815222
Nkain2	0.165972	0.985606
Calb1	0.165963	1.02017
Ly6g6e	0.165946	1.03491
Gm45341	0.165908	1.06964
Sp9	0.165908	1.01532
Id4	0.1659	1.13548
Gm38393	0.165897	0.851859
Gsn	0.165751	0.893457
Mt2	0.165745	0.993684
Gja1	0.165732	0.891486
Rasa3	0.165649	1.01386
Lars2	0.165622	0.816317
Slc4a10	0.165558	0.890701
Tbx21	0.165446	1.00002
Atp6v1e1	0.165422	0.859631
Tcf4	0.165421	0.849755
Rap1gds1	0.165415	0.955924
6430548M08Rik	0.165412	0.897549
Timp2	0.16537	0.960268
Chchd10	0.165174	0.887217
Cspg5	0.165135	0.969837
Mef2c	0.16505	0.965539
Ralyl	0.165016	1.02111
Pcbp2	0.164885	0.766434
Ttc3	0.164878	0.776991
Prkg1	0.164823	0.924615
Dnm1	0.164778	0.89822
Atp6v1d	0.164718	0.906977
Efhd2	0.164658	0.932543
H3f3b	0.164631	0.812404
Sp7	0.164574	1.02988
Atp6v1b2	0.164559	0.864653
Fiz1	0.16454	0.949747
Vip	0.164538	0.856505
Otop2	0.164483	1.00458
Eno2	0.164411	0.887605
3632451O06Rik	0.164376	1.00402
Mgst3	0.164352	0.943515
Kank3	0.164239	1.02258
Cntnap4	0.164227	1.0227
Pcdh9	0.164188	0.899315
Faim2	0.164105	0.96507
Slc6a20a	0.164083	0.767995
Nat8l	0.164006	0.912276
Kalrn	0.164005	0.964559
C2cd2l	0.163964	0.986151
Dner	0.163891	0.930535
Fbxl16	0.163891	0.94791
Elavl4	0.163862	1.02446
Fam163b	0.163829	0.979236
Tpbg	0.163791	1.023
Cadps	0.163771	0.7997
Slc12a5	0.163747	0.861763
Rprml	0.163728	1.02381
Gm26735	0.163725	0.973555
Clstn2	0.163656	0.991085
Syt11	0.163613	0.792235
Hmgb3	0.163584	0.87984
Ppp2r1a	0.163567	0.859798
Atp2a2	0.16353	0.887378
Uqcrq	0.163408	0.810647
Etv1	0.163378	0.916596
Bin1	0.163316	0.984806
Ankrd34c	0.163312	0.98562
Syn1	0.163296	0.922448
Cdkn1a	0.163244	1.03758
Syn2	0.163228	0.88976
Ywhag	0.163228	0.875775
Ndufa13	0.163211	0.838795
Gpr17	0.163195	0.939688
Zfp804a	0.163083	1.00931
Crhbp	0.163063	1.00275
Adarb2	0.163049	0.931248
Frmd3	0.162959	1.00756
Pkig	0.162904	0.986069
Sv2a	0.162886	0.878096
Bex3	0.162878	0.875596
Aplp1	0.162873	0.890913
Hivep2	0.162854	0.908994
Gria1	0.162849	0.96553
Pkm	0.162848	0.90664
Cntn1	0.162813	0.910294
Ube2e3	0.162797	0.951441
Uqcrh	0.162791	0.804554
Rora	0.162782	0.944593
Psmd8	0.162781	0.945148
Cct7	0.162705	0.849904
Ube2ql1	0.162648	1.00494
Slc6a11	0.162639	0.948167
Rab6b	0.162597	0.907593
Vim	0.162573	0.85065
mt-Nd1	0.162531	0.722085
Masp1	0.162519	0.996372
Ipcef1	0.162488	1.02932
Csdc2	0.162473	0.928197
Crmp1	0.162452	0.905822
Adcyap1	0.162387	0.999101
Prkar1a	0.162351	0.863218
Ube3a	0.162323	0.795642
Ank3	0.16231	0.858703
Egr4	0.162301	1.03125
Gm10801	0.1623	0.863178
Ywhab	0.162297	0.860688
Rprm	0.162288	0.99027
Ap1s2	0.162255	1.02895
Cdc42	0.162253	0.855755
Stx1b	0.162217	0.923097
Atp5k	0.162136	0.817299
Gucy1b1	0.162135	0.996763
Timm8b	0.162121	0.952651
Asap1	0.162081	1.02313
Adcy2	0.162025	0.992175
Zfand5	0.161952	0.929803
Tuba1b	0.16192	0.873937
Zic1	0.161917	0.951968
Ablim3	0.161841	0.994484
Dnm3	0.16184	0.961244
Ppp1r12b	0.161817	0.988943
Ndufa11	0.161808	0.878792
Mff	0.161729	0.867312
Meis1	0.161663	1.01511
Oxr1	0.161635	0.907972
Atp6v0b	0.161629	0.840886
Tspan13	0.161589	1.03045
Gls	0.161551	0.904801
Syndig1l	0.161534	1.02937
Disp2	0.161523	0.948044
Hey2	0.161425	0.893318
Npas4	0.161419	1.05643
Mpp2	0.161305	0.964827
Thbd	0.161277	0.793199
Mllt11	0.161231	0.870904
Ptgs1	0.16113	0.986948
Prkce	0.161089	0.886909
Tuba4a	0.161065	0.960687
Insm1	0.161051	1.01547
Thra	0.161034	0.90628
Nfib	0.161031	0.969044
Cited2	0.161011	0.913188
Aqp4	0.161001	0.992135
Glrb	0.160949	0.848703
Camk4	0.160928	1.06417
Necab2	0.160893	1.04207
Atp6ap2	0.16089	0.919539
Coch	0.160888	1.03605
Atp5f1	0.160822	0.86931
Dynll1	0.160766	0.931296
Anks1b	0.160748	0.866638
Atp5c1	0.160724	0.864134
Aplp2	0.160684	0.858401
Fscn1	0.160663	0.961642
Pclo	0.160655	0.943313
Ywhah	0.160619	0.924231
Atp5j	0.160572	0.864527
Gabrb3	0.16056	0.895375
A830018L16Rik	0.160554	0.971414
Tubb2b	0.160529	1.07886
6430571L13Rik	0.160493	1.03617
Erbb3	0.160485	0.854965
Fmod	0.160477	0.767954
Dnaja4	0.160435	0.975163
Pdhb	0.160428	0.876438
Cacna2d2	0.160428	1.00315
Camk1d	0.160397	0.931858
Tiam2	0.160377	0.956382
Gprin1	0.160367	0.982085
Aak1	0.160319	0.917861
Map7d2	0.160287	0.917475
Idh3a	0.160284	0.914134
Pip5k1b	0.160261	1.00327
Kcnma1	0.160229	0.958932
Rplp2	0.160224	0.915812
Rps19	0.160209	0.9682
Agap2	0.160195	0.996139
Pitpnm3	0.160177	0.993842
Lrrc40	0.160169	0.980914
Psip1	0.160157	0.769341
Mtfp1	0.160143	1.03276
Nppa	0.160141	1.01879
Elob	0.160092	0.829772
Enpp2	0.160091	0.953374
Pde1c	0.160086	0.958145
Ndufa5	0.160049	0.85384
Pcdh10	0.160045	0.908894
Dbi	0.16	0.987945
Slc25a22	0.159987	0.964772
Kif1a	0.159961	0.844853
Runx1t1	0.159931	1.02118
6330403K07Rik	0.159921	0.863054
Cyc1	0.159883	0.871378
Ankrd50	0.15986	0.945035
Tnks2	0.15986	0.906664
Mmp19	0.159836	0.862967
Rasgef1a	0.159826	1.00782
Kctd14	0.15982	0.868617
Nrxn2	0.159812	0.789951
Dlx1	0.159797	0.885874
Fgf14	0.159754	0.749602
Reep5	0.159676	0.903904
Pou3f3	0.159667	1.08685
Elovl6	0.15966	1.02301
Opcml	0.159645	0.796124
Parm1	0.159614	1.03836
Prnp	0.159597	0.807508
Gm15564	0.159595	0.809572
Bsn	0.159581	0.937787
Ndufa6	0.15958	0.89682
Mctp1	0.15954	0.978
Prune2	0.15954	0.974231
Sparc	0.159535	0.859626
Ubl3	0.159533	0.914028
Lgi3	0.15953	0.991416
Chga	0.159528	1.03384
Tspan3	0.159526	0.89613
Unc80	0.159486	0.908733
Cnp	0.159463	1.10138
Myl9	0.159462	0.815274
Hnrnpk	0.159451	0.754412
Gm26917	0.159449	0.79234
Samsn1	0.159428	0.999144
Necab3	0.1594	1.05812
Gm1673	0.159389	0.856661
Plxna4	0.159385	1.01631
Foxp2	0.159384	0.995765
Pacsin1	0.159384	0.854642
Lrrn1	0.159383	0.942278
Elmod1	0.159362	0.967246
Kcnj11	0.159351	0.854531
4930524O07Rik	0.159337	0.969857
Magee1	0.159329	0.89083
Scn1b	0.159322	0.95517
Rps3	0.159299	0.905054
Slc38a2	0.159287	0.871168
Trnp1	0.159273	1.0358
Eif1	0.159256	0.836481
Gcnt1	0.159252	1.06279
Rtn4r	0.159243	0.965043
Luzp2	0.159237	0.932159
Ndrg3	0.159229	0.839926
Tceal5	0.159218	0.911489
Pla2g7	0.159202	0.934748
Lingo1	0.159159	0.993447
Gm29683	0.159138	0.878321
Ociad2	0.159134	1.01664
Mov10l1	0.159126	0.84841
Lyz2	0.159107	0.813974
Mt1	0.159106	0.894712
Tspan7	0.159094	0.814375
Prss12	0.15908	0.989182
Ddn	0.159077	1.02241
Arpc5l	0.159066	0.94765
Grasp	0.159048	1.01735
Ndufc1	0.159018	0.839217
Gm1715	0.158996	0.94924
Pskh1	0.158995	0.768675
Cox6b1	0.158987	0.808222
Gm20442	0.158976	0.878164
Tspan15	0.158975	0.887712
Rps15	0.158962	0.930134
Barhl2	0.158953	1.0196
Mgat4c	0.158952	0.931586
Zc3h7a	0.158949	0.712157
Mt3	0.158886	0.821636
Brinp1	0.158858	0.940296
Limd2	0.158797	1.00457
Igf1	0.158771	1.02839
mt-Cytb	0.158736	0.703691
Zfp385b	0.158676	0.866211
Ppp1r14c	0.158673	0.966594
Vdac1	0.158672	0.861561
Anp32a	0.158644	0.906141
Grin3a	0.158639	0.923562
Ehd3	0.158608	0.980593
Ppp1r1a	0.158606	0.972103
Ncam2	0.158603	0.93245
Cfl1	0.158585	0.797374
Rdh14	0.158547	0.846164
Syp	0.158534	0.937636
Tiam1	0.158524	0.936159
Rsrp1	0.15852	0.864477
Omp	0.158501	0.880555
Btbd3	0.158486	0.970104
Prss56	0.158474	0.917838
Slc13a4	0.158471	0.762202
Igfbp7	0.158464	0.90425
Scn2b	0.158456	1.00074
Uqcrc1	0.158452	0.854931
Synj1	0.158451	0.861541
Lrp1b	0.158446	0.887939
Gnao1	0.158443	0.822578
B2m	0.158438	0.862399
Ppp1cb	0.158433	0.834274
Mkl2	0.158396	0.965877
Sema6a	0.158386	0.87847
Pafah1b1	0.158382	0.818714
Hint1	0.158367	0.788793
Acot7	0.158366	0.919898
Cpa6	0.158365	1.01734
Tyro3	0.158363	1.02929
Pfkp	0.158359	0.928468
Kcnd3	0.158339	0.904395
Pdlim3	0.158333	0.996748
Nrg3	0.158306	0.9944
Epas1	0.158292	0.9215
Mapre3	0.158266	0.875478
Dpf1	0.158245	0.936055
Rps5	0.158243	0.917157
Adgrl1	0.158221	0.838533
Fyn	0.158221	0.872299
Cend1	0.158193	0.933156
Cacna2d1	0.158192	0.926125
Tmem255a	0.158168	0.913618
Grm7	0.158072	0.997523
Ncam1	0.158069	0.814004
Cacng3	0.158065	1.02939
Sox4	0.158064	1.05146
Snx7	0.158062	1.00048
Aspa	0.15806	0.854879
Ndufb5	0.158035	0.844602
Nkiras1	0.158011	0.880293
Pja2	0.158	0.872279
Rims3	0.15797	0.976239
Atp6v1g2	0.157955	0.938773
Dhcr24	0.157945	0.954458
Mef2d	0.157934	0.944601
Hnrnph1	0.157932	0.877523
Kcnh7	0.157921	0.888887
Dusp14	0.157911	1.03315
Ctgf	0.157911	1.05618
Vwc2	0.157884	1.10227
Chchd2	0.157859	0.820213
Oxct1	0.15784	0.877322
Vgf	0.157826	1.00988
Smim10l1	0.157798	0.877554
Asic2	0.157782	0.891741
Cds1	0.157781	0.973854
Flvcr2	0.157758	0.93679
Camta1	0.157756	0.797332
Hsph1	0.15774	0.938685
Cct8	0.157738	0.878907
Gm21949	0.157729	0.893001
Spock3	0.157725	0.860094
Id3	0.157721	0.923118
Slc4a4	0.157666	0.839286
Slc3a1	0.157665	0.898312
Col1a2	0.157661	0.759386
Ppp2ca	0.157655	0.860257
Zcchc14	0.157655	0.973606
Tanc2	0.15765	0.907432
Lgi1	0.157643	0.986894
Tusc3	0.157637	0.865814
Cdh6	0.157628	0.991409
Lrrn3	0.15762	0.906984
Calr	0.157615	0.835757
Scd2	0.157612	0.806787
Nap1l2	0.157607	0.906467
Coro1a	0.157605	1.00675
Cntnap2	0.1576	0.752442
Prkacb	0.157592	0.800384
Cdh4	0.157584	0.982825
Prdx5	0.157568	0.856153
Uqcc2	0.157554	0.911986
D11Wsu47e	0.157541	1.0215
Rpl8	0.157537	0.885314
Elavl3	0.157537	0.807475
Vdac2	0.157523	0.860464
Mrpl36	0.157457	0.920731
Rgs2	0.15741	0.866684
Rab2a	0.157398	0.812468
Zcchc18	0.157357	0.834728
Arap2	0.157334	0.984235
Btg2	0.157317	0.972603
Tbr1	0.157304	1.03559
Chst15	0.157303	0.988323
Sfrp2	0.157298	1.10502
Kcnc3	0.157284	0.987531
Zfp932	0.157282	1.0009
Emp3	0.157225	0.771154
Tsen15	0.157219	0.847885
Mest	0.157213	0.869344
Syn3	0.15717	0.840767
Nkd2	0.157155	0.880963
Serpinf1	0.157133	0.944739
Raver2	0.157127	1.01026
Gm20425	0.15712	1.04054
Gm34276	0.157117	0.943238
Eif4g2	0.157081	0.802607
Aebp1	0.15708	0.789917
Gjd2	0.157063	1.00173
Rnf157	0.15706	0.801063
C130073E24Rik	0.157048	1.076
Akt1	0.157046	0.77021
Purb	0.157032	0.859986
Sdk1	0.157025	0.883714
Psmb1	0.157013	0.817228
Sept8	0.157004	0.933376
Kcnc2	0.157002	0.936846
Ednrb	0.156993	1.12563
Abr	0.156974	0.809238
Crip1	0.156945	0.810675
Cebpd	0.156945	0.875385
Snx10	0.156924	0.971639
Camkv	0.156921	0.982726
Psap	0.156913	0.768435
Ubr3	0.156906	0.926813
Gramd1c	0.156904	0.903696
Plekhb2	0.156887	0.962494
Tpm2	0.156875	0.730543
Gpm6b	0.156861	1.00836
Plekhb1	0.156854	0.912246
Hspa4l	0.156834	0.949997
Zbtb20	0.156833	0.931288
Nacc2	0.156818	0.853995
Ddx23	0.156816	0.819096
Fez1	0.156814	0.91067
mt-Nd2	0.156807	0.641983
Ndufb3	0.156799	0.864546
Stac	0.156777	0.993289
Rab6a	0.156776	0.871958
Cers6	0.156764	0.886532
Sh3glb2	0.156756	0.968492
Hist3h2ba	0.156756	0.923031
Dnajc6	0.156714	0.959888
Ap2s1	0.156682	0.842086
Sumf1	0.156681	0.826334
Bid	0.156675	1.01077
Ano4	0.156664	0.98061
Cpeb4	0.156664	0.904108
Sub1	0.156659	0.766728
Abl2	0.156642	1.00259
Dpysl3	0.156635	1.05127
Htr2a	0.156632	0.98785
Gm15976	0.15662	0.865334
Taok1	0.156619	0.770485
Ift20	0.156618	0.834581
Rps26	0.156617	0.914228
Tuba8	0.156587	1.02661
Psmd2	0.156585	0.896534
Snrpn	0.156579	0.845279
Gnb5	0.156577	0.876291
Rasgrf1	0.156566	0.872183
Csnk1a1	0.156562	0.842276
Evl	0.156551	0.743205
Clip4	0.156533	0.983599
Zfp704	0.156527	1.12263
Rufy3	0.156521	0.854409
Marcksl1	0.156513	0.96622
Matn4	0.156504	0.875442
Abat	0.156499	0.941323
Jarid2	0.156492	0.929368
B3gat2	0.156491	0.899004
Hspa2	0.156471	1.02366
Clu	0.156426	0.982598
Arl6ip1	0.156398	0.946454
Fbxo25	0.156392	0.804004
Tspan9	0.156371	1.00791
Tcaf1	0.156367	0.822988
Epdr1	0.156367	0.882937
Fkbp1b	0.156363	0.987713
Dynll2	0.156335	0.969079
Dalrd3	0.156329	0.814374
Epha4	0.156329	1.04052
Gpi1	0.156326	0.831788
Chsy3	0.156303	0.992486
Ttc32	0.156299	0.823348
Sema3f	0.156284	1.02785
Cystm1	0.156279	0.950459
Slc17a6	0.156273	1.04999
Hist1h2bc	0.156263	0.97889
Thsd7a	0.156257	0.980235
Klhl1	0.156255	0.947489
Bcl11b	0.156234	0.941195
Gnb2	0.156228	0.823993
Tmem132d	0.156214	0.99408
Tubb5	0.156202	0.863835
Gdf10	0.156196	0.99858
Erc2	0.156187	0.866361
Prrt3	0.156166	0.999582
Ttpal	0.156131	0.963678
Gpr37	0.156129	1.10749
Phf24	0.156121	1.00423
Setd3	0.156111	0.940638
Ttll7	0.1561	0.947959
Scn3a	0.156094	0.971873
Gm45029	0.156088	0.881326
Lrtm2	0.156085	0.893827
Gdi1	0.156075	0.877298
Pax6	0.156058	0.895928
Mapk8ip2	0.156039	0.830366
Kif2a	0.156018	0.944382
Asb2	0.156001	1.04348
Mgst1	0.155972	0.910969
Rps10	0.15595	0.829401
Calm3	0.155943	0.823679
2010107E04Rik	0.155939	0.865545
Cpsf2	0.155935	0.876409
Rpl35a	0.155903	0.897362
Dctn3	0.155888	0.922256
Nrg1	0.155886	1.02894
Trpm1	0.15586	0.951419
Mlc1	0.155851	1.05246
Ctsb	0.155822	0.950887
Dnajc5	0.15579	0.799497
Mindy2	0.155789	0.97493
Cyp4v3	0.155788	0.869882
Gm47350	0.155788	0.949049
Adra1a	0.155783	0.999773
Rit2	0.155781	0.996423
Fmo1	0.155771	0.886053
Nr4a2	0.155761	0.870078
Stmn4	0.155744	0.899439
Tmem35a	0.155736	0.900467
Pag1	0.155727	0.97282
Eml5	0.155719	1.00185
Prss23	0.155712	1.02157
Nrcam	0.155698	0.930547
Ndn	0.155682	0.865789
Zeb2	0.155666	0.877633
Lrpprc	0.155644	0.818497
Ly6c1	0.155637	0.961581
Zfpl1	0.155606	0.871667
Arap3	0.155604	0.79654
Tubb4a	0.155564	0.87228
Gabra3	0.155556	0.977316
Syt6	0.15555	1.01454
Emc7	0.155545	0.851187
Npr1	0.155527	1.00249
Gp1bb	0.155517	0.863768
Cldn5	0.15551	0.859361
Tcf25	0.155495	0.861455
2900011O08Rik	0.155492	0.865907
Sorl1	0.155485	0.950146
Pja1	0.155485	0.814492
Naip6	0.155472	0.890898
Smim27	0.155466	0.917633
Eef1a2	0.155459	0.886435
Trpc3	0.15545	1.04299
Pik3ip1	0.155444	0.902641
Grin2a	0.155424	0.918377
Tspyl1	0.155423	0.878944
Zfp251	0.155419	0.884445
Adgrb1	0.155413	0.792764
Greb1	0.155382	0.904468
Gm27032	0.155376	1.01917
Sdc3	0.155372	1.02888
Ddx39	0.155358	1.02395
Rangap1	0.155353	0.827875
Sucla2	0.155352	0.897659
Gm48099	0.155339	0.976503
Afdn	0.155336	0.749452
Sgpl1	0.155335	0.898857
Htt	0.155334	0.720794
Adgrb3	0.155328	0.852197
Aldoc	0.15532	0.985028
Cyp46a1	0.155311	0.964905
Nos1ap	0.155285	1.0057
Marcks	0.155277	0.824892
Idh3b	0.155277	0.866757
Cnr1	0.155275	1.01147
Rgcc	0.155271	0.877441
Inf2	0.155269	1.02438
Ndufa10	0.155268	0.851834
Vcpip1	0.155247	0.844602
Tmprss5	0.155245	0.858933
Nans	0.155244	0.974929
Tmeff2	0.155242	1.0241
Syngr3	0.155232	0.941164
Ggcx	0.155231	0.857744
Slit3	0.155227	0.904645
Sult4a1	0.155221	0.932252
Adgrb2	0.15522	1.01439
Gm45321	0.15522	1.07852
Nrxn1	0.155217	0.80627
Ncbp3	0.155208	0.952416
Chrnb4	0.1552	0.996547
Ndufaf3	0.155181	0.856734
Arfgef3	0.155177	1.02313
Ly6a	0.155173	0.834558
Tpm1	0.155173	0.96413
Igfbpl1	0.155168	1.15147
D030056L22Rik	0.155161	0.861236
Syngr1	0.155158	0.986437
Arf1	0.155157	0.908734
Sphk1	0.155156	0.894684
S100a10	0.155151	0.992068
Laptm4b	0.155145	1.01285
Atp5h	0.155134	0.866919
Syt4	0.155125	0.928337
Tesc	0.155119	1.01138
Alcam	0.155114	0.758739
Amph	0.15511	0.868211
Grem1	0.155103	1.02113
Cdkl5	0.155101	0.887208
Rab37	0.155078	1.02897
Dlgap2	0.155058	0.951901
Ifitm3	0.155056	0.839798
Itgav	0.155041	0.900257
Lgr5	0.155039	0.892324
Trim2	0.155024	0.766008
Zdhhc22	0.155019	0.99081
Pcdh7	0.155004	0.909404
Snrk	0.155002	1.00705
Pomp	0.154998	0.935953
Gprasp2	0.154998	0.967663
Pitpna	0.154991	0.863333
Klhl5	0.154981	0.753578
Gm26870	0.154973	0.860975
Foxp1	0.154953	0.809931
Itm2a	0.154945	0.970627
Arhgdig	0.154936	0.982874
Kif21a	0.154935	1.01294
Eif4a2	0.154933	0.863684
Abcc12	0.15492	0.921709
Ube2o	0.15492	0.827731
Camk2g	0.154919	0.904187
Tmem30a	0.154911	0.91229
Foxg1	0.1549	0.903952
Desi1	0.154882	0.995468
Rrs1	0.15488	0.933193
Tspan18	0.154878	0.87436
Fkbp2	0.154874	0.842447
Snrpd1	0.154854	0.858105
Nptx1	0.154853	0.988853
Gm11508	0.154846	0.891359
Fh1	0.15484	0.94725
Sema4b	0.154833	0.895188
Dock9	0.154828	1.02679
Myt1l	0.154826	0.858548
Prdx2	0.154825	0.827072
Elk1	0.154817	0.937984
Stk32c	0.154817	0.977502
Ccdc62	0.154809	1.01053
Mmp16	0.154791	0.913469
Ube2g1	0.154786	0.818505
Kcnh5	0.154777	0.972803
Ttc28	0.154765	0.99528
Bloc1s5	0.154763	1.01086
Ndufc2	0.154761	0.86653
Wdr19	0.154758	0.838313
Elavl2	0.154754	1.00961
Pnma2	0.154749	1.03594
Bambi	0.15474	1.0156
Fat3	0.154739	0.992779
Prkcg	0.154728	1.06798
Uqcrfs1	0.154725	0.86494
Golim4	0.154723	0.945341
Cish	0.154718	1.04521
Ntm	0.154698	0.8484
4930555F03Rik	0.154696	1.02416
Chrm2	0.154693	1.00191
Atp6ap1l	0.154681	0.976431
Mdga1	0.15467	0.928731
Rab3c	0.154667	0.859904
Slirp	0.154652	0.781782
Minos1	0.154637	0.822277
Atp6v1h	0.15463	0.869773
Sptbn4	0.154612	0.76183
Pcdh15	0.154599	0.940968
Gphn	0.154595	0.744263
Gdi2	0.154595	0.796899
Dact1	0.154593	1.03323
Vsig10	0.154557	0.928723
Fxyd7	0.154556	0.968392
Clec18a	0.154554	0.918083
Slc25a5	0.154553	0.911691
Sphkap	0.154549	0.941971
Tmem246	0.154537	1.00038
Ndufs1	0.154526	0.795129
Pde4a	0.154512	0.845675
Pgrmc1	0.154511	0.864489
Ypel5	0.1545	0.982204
Psmc1	0.154497	0.824815
Sdhb	0.154485	0.861632
Matn3	0.154481	0.939386
Ush1g	0.154472	0.991889
Grm4	0.154467	0.986314
Cacnb3	0.154457	1.01075
Atp6v0d1	0.154434	0.864611
Tshz2	0.154432	1.0017
Sptbn1	0.154423	0.834549
Sox1	0.154423	0.973003
Fras1	0.154421	0.97159
Ap2m1	0.154417	0.845038
Slc6a13	0.154412	0.764442
Nkain4	0.154403	1.05985
Acsbg2	0.154398	0.817516
Klf16	0.15439	1.00898
Ndufa1	0.154371	0.78723
Cdk5r2	0.154371	0.906916
Gm47872	0.154369	0.918331
Ajap1	0.154368	0.983039
Ndufb9	0.154365	0.795919
Tmem59l	0.154361	0.861172
Plpp3	0.154348	1.06074
Wdr37	0.154346	0.805737
Epha3	0.154342	0.969388
Fbxw7	0.154341	0.945392
Fndc5	0.154339	1.03245
Myo5a	0.154338	0.890941
Mapt	0.154322	0.823238
Swi5	0.154308	0.77332
Naxd	0.1543	0.897457
Sh3pxd2b	0.154298	0.894505
Zcrb1	0.15429	0.813124
Pcbp3	0.154283	0.916729
Arf5	0.154283	0.912868
Slc35f2	0.154282	0.967482
Rnf26	0.15428	0.859194
Rps14	0.154278	0.891111
Fis1	0.154278	0.914448
Zmiz1	0.154278	0.9733
Phyhipl	0.154273	0.809774
Edil3	0.154255	0.867355
Mocs3	0.154247	0.823482
Tpi1	0.154229	0.883562
Rnps1	0.154216	1.03185
Rbbp4	0.154214	0.721858
Mn1	0.15421	1.12131
Dclk2	0.154196	0.913138
Gabarapl1	0.154151	0.909355
Plekha2	0.154145	0.992263
Cd24a	0.154142	1.0757
Gm45774	0.154141	1.00365
Fam184a	0.154125	0.916363
Ogfrl1	0.15412	0.940837
Itih5	0.154109	0.872807
Stip1	0.154107	0.90278
Grsf1	0.154093	0.886091
Slc6a3	0.154084	0.9881
Lancl1	0.154083	0.965944
Dynlt3	0.154077	0.993061
Csrnp3	0.154076	0.911819
Aco2	0.154071	0.829772
Tmx4	0.154066	0.779851
Slc13a3	0.15406	0.874549
Ugt8a	0.154059	1.06223
Acsl4	0.154057	1.01717
Nlgn1	0.154051	0.904044
Sdc2	0.154048	0.851274
Rtl8a	0.154036	0.871896
Gm32401	0.154032	0.89489
Ror1	0.154031	0.878113
Gm20538	0.154022	0.832083
Ildr2	0.154021	1.01393
Atp1b3	0.15401	0.768601
2310022B05Rik	0.15401	0.90674
Crim1	0.154006	1.00359
Mtor	0.154003	0.918136
Sema3e	0.153991	1.01216
Eif4a1	0.153991	0.836684
Spock2	0.153991	0.986674
Slc26a9	0.153981	0.863336
Ccdc152	0.15398	0.877077
Sh2d1a	0.153979	0.97163
Ckmt1	0.153978	0.913031
Lamb2	0.153978	0.808004
Avpi1	0.153971	1.02926
Unc45b	0.153971	0.918356
Lmf2	0.153964	0.910822
Scn2a	0.153963	0.901279
Tgfa	0.15396	1.00375
Riok2	0.153959	0.865575
Whrn	0.153955	1.01848
Pnrc1	0.153949	0.84546
Ptprn	0.153947	0.910218
Adcyap1r1	0.153924	0.833169
Dgki	0.153903	0.947078
Vat1l	0.153901	0.893529
Cep57	0.1539	0.827473
Ubqln2	0.15389	0.836933
AC124561.1	0.153883	0.971855
Kif5a	0.153871	0.873049
Map6d1	0.153855	1.00534
Tspoap1	0.153854	0.985368
Fam222a	0.153853	0.87244
Gtpbp3	0.153852	0.95207
Arglu1	0.153842	0.830008
Hmga2	0.153841	0.907607
Gm3839	0.153828	0.914204
1810037I17Rik	0.153814	0.788866
Kcnb1	0.153811	0.93778
Uqcrb	0.1538	0.909925
Cd81	0.153778	0.961161
Lamb3	0.153744	0.919087
Tppp	0.153734	0.900849
Cisd1	0.153729	0.889863
Mtx2	0.153728	0.97181
Atxn7l3b	0.153727	0.868394
Hspa9	0.153696	0.892959
Vapa	0.153674	0.850874
Gpx3	0.153666	1.03352
Tmem250-ps	0.153661	0.876655
Psmb6	0.153656	0.763286
Rpl26	0.153648	0.804379
4930544I03Rik	0.153631	0.897068
Plekha1	0.153625	0.962394
Tceal9	0.153619	0.871285
Mitf	0.153619	1.00862
Sspn	0.153614	0.881629
Trhde	0.153613	0.816238
Timm13	0.153605	0.828757
Rpl13a	0.153605	0.87745
Taf5l	0.153591	0.892008
Cox14	0.153587	0.898453
Bcap31	0.153584	0.93434
Slitrk4	0.153583	0.984781
Itfg1	0.153583	0.893517
Cyp4x1	0.153577	0.980153
Rab11a	0.153567	0.983269
Aldh1a1	0.153555	0.88313
Eif4b	0.153547	0.799356
Dock3	0.153545	0.898677
Sh3bp5l	0.153532	0.782423
Ly6e	0.153528	0.973519
Sem1	0.153526	0.796129
Rims4	0.153525	0.999164
Xkr6	0.153521	0.95593
Arpc2	0.153516	0.790683
Dynlrb1	0.153514	0.731512
Lrp12	0.153507	0.853468
Stab1	0.153505	0.895196
Pex19	0.153502	0.809352
Rabac1	0.153494	0.874836
Npr3	0.153494	0.902587
Ica1	0.153476	0.824047
Fam131b	0.153463	1.01589
Rrm2b	0.153459	0.785737
Adcy8	0.153455	0.990657
Gm28729	0.153455	0.879984
Olfr115	0.153444	1.01664
Fam19a2	0.153436	0.989885
Necap1	0.153433	0.868122
Ociad1	0.153406	0.88037
Flna	0.153403	0.793944
Rpl34	0.153399	0.839874
Nedd4	0.153398	0.816015
Rnf14	0.153396	0.908899
Rida	0.153394	0.910407
Cmtm5	0.153394	0.872284
Tmem132b	0.153392	0.943214
Dpm3	0.153381	0.743131
Frrs1l	0.153378	0.834086
Cd63	0.153377	0.917492
Txndc16	0.153369	0.780937
Dmrtc1a	0.153358	0.846167
Nov	0.153345	0.762959
Grip1	0.153341	0.95981
Myl12b	0.153332	0.872307
Gpc5	0.15333	0.955443
Ndufs4	0.153326	0.871483
Abca5	0.153321	1.05807
Snrpd2	0.153317	0.897497
Ubqln4	0.153309	0.805208
Ahnak	0.153307	0.853701
Tspyl4	0.153305	0.861518
Uqcrc2	0.153303	0.809484
AI504432	0.153303	0.954228
Atp1b2	0.153299	0.917852
Sv2c	0.153288	0.996717
Hhipl1	0.153288	0.939513
Ctnna2	0.153284	0.779831
Gal	0.153283	1.04884
Dll1	0.153278	1.06876
Luc7l3	0.153271	0.805795
Vipr2	0.153268	1.04364
Ifi27l2a	0.153259	0.823017
Aldh1l1	0.153256	0.974932
Scn1a	0.153253	0.96155
Nr2f1	0.153248	0.84236
Nap1l1	0.153239	0.921784
Gm8633	0.153234	0.946283
Rbms1	0.153215	1.01859
Cebpz	0.15321	0.862315
Tcp11l2	0.153203	0.899101
Rims1	0.153199	1.02946
Dnajc7	0.153192	0.812168
Cdh10	0.15319	1.00654
Chd3	0.153187	0.824625
Cttnbp2	0.153167	0.894781
Dlg4	0.153165	0.912612
Rab40b	0.15316	1.02015
Ndufa3	0.153155	0.784511
Igdcc4	0.153152	1.03791
Rnf187	0.153151	0.803586
Pde4b	0.153148	0.90045
Ddx17	0.153145	0.816677
Usp14	0.153141	0.845254
Lzts1	0.153137	0.986278
Vps37b	0.153135	0.947673
Ldah	0.153131	0.972863
Iqsec3	0.153125	0.995423
Fa2h	0.153111	1.09355
Sp4	0.153109	0.878865
Fam169a	0.153104	0.936451
Fam49a	0.15308	0.970737
Kifap3	0.153077	0.815674
Uqcr10	0.153072	0.837249
Gm13889	0.153072	0.985532
Tm2d2	0.153069	0.778312
Tpsg1	0.153061	1.00755
Rnf7	0.153048	0.849226
Ankrd40	0.153045	0.796264
Ctxn3	0.153045	1.08983
Anp32e	0.153034	0.775802
Zfp804b	0.153031	0.87549
Edn1	0.153031	0.950551
Egr3	0.153029	1.02735
Bap1	0.153027	0.901856
Gm48765	0.153022	0.864221
Shtn1	0.153019	1.00071
Dab1	0.153018	0.864025
Aldh2	0.153007	0.919286
Rps6ka3	0.153001	0.812113
Tenm4	0.153	0.860986
Fibcd1	0.152985	1.01684
Robo2	0.152977	0.978031
Fam19a5	0.152976	1.00282
Gjb2	0.152975	0.783823
Clstn1	0.152972	0.94512
Sec24b	0.152967	0.788046
Fam102b	0.152965	0.98487
Vcan	0.152964	1.00233
Rps15a	0.15296	0.767625
Scamp1	0.152957	0.871098
Hmgcs2	0.152954	0.864296
Wasf1	0.152951	0.911387
Ucp2	0.15295	0.856106
Shisa7	0.152937	0.955328
Usp16	0.152928	0.859361
Cib1	0.152919	0.823124
Scoc	0.152916	0.898182
Fzd7	0.152904	0.827743
Slc1a2	0.1529	0.836838
Sppl3	0.152896	0.769546
Scn3b	0.152892	1.01437
Skap1	0.152887	0.885544
Rtraf	0.152881	0.84871
Mtmr6	0.152878	0.827954
Tnfrsf19	0.152875	0.960591
2510002D24Rik	0.152872	0.985368
Lix1	0.152853	0.992585
Sort1	0.152852	0.943906
Aldh5a1	0.152845	0.893061
Proca1	0.152841	0.942655
Mex3a	0.152832	1.09711
Arhgap10	0.152829	0.955538
Smim14	0.15282	0.751159
Dzank1	0.152819	0.914314
Rundc3b	0.152816	0.975274
Rims2	0.152815	0.929024
Klhdc8a	0.152796	0.971528
Azin1	0.152792	0.881292
Nol7	0.152789	0.802806
Epn1	0.152785	0.841772
Chst1	0.152781	0.847094
Eif2s1	0.152768	0.85605
Clcn5	0.152767	0.949386
Cap2	0.152762	0.894436
Scube3	0.152747	0.906756
Gnaz	0.152747	0.784924
Fam84a	0.152746	0.844091
Mtfr1l	0.152744	0.877857
Serbp1	0.152728	0.833436
Atp6v1c1	0.152723	0.957496
Chd6	0.152722	0.810216
Fam20c	0.152717	0.897295
Plxnb3	0.15271	0.968973
Mybpc1	0.152709	0.88466
Med10	0.152707	0.956326
St6galnac5	0.152702	1.00156
Reep2	0.1527	0.933313
Efcab14	0.1527	0.726193
Dnajc8	0.152695	0.783462
Strbp	0.152684	0.875013
Polr2m	0.152679	0.85561
Tac2	0.152676	1.0086
Atp6v0e2	0.152658	0.874232
Lrp4	0.152646	0.873832
Cyp2j6	0.152639	0.877591
Pcbp1	0.152636	0.811044
Oaz1	0.152632	0.800887
Araf	0.152621	0.766601
Elmo2	0.152607	0.916749
Jund	0.152598	0.887179
Cacnb2	0.152596	1.00259
Prpf39	0.152584	0.855463
Rnf11	0.15258	0.92511
Cacng5	0.152577	0.901507
Riox2	0.152568	0.945182
Slc25a16	0.152562	0.839165
Chrm1	0.152561	1.00865
Plekha5	0.152542	0.827185
Grin2c	0.152536	0.97771
Slc24a2	0.152529	0.958814
Pea15a	0.152528	1.0019
Cdk16	0.152527	0.90452
Zfp260	0.152522	0.847067
Pigb	0.152522	1.05472
Ogfod3	0.15252	0.757393
Atg3	0.152519	0.888612
Slc8a1	0.152519	0.944715
Snap47	0.152515	0.875973
Aes	0.152515	0.810462
Brd8	0.152507	0.753737
Pin1	0.1525	0.864795
Maea	0.152499	0.916421
Dlg3	0.152496	0.926464
Pibf1	0.152495	0.85123
Rtf1	0.15249	0.793267
Mta2	0.15249	0.864822
Ankhd1	0.152487	0.708755
Adk	0.152486	1.01075
Kmt2e	0.152484	0.85937
Pcdh20	0.152482	0.881687
Atrx	0.152482	0.777878
Mcee	0.152479	0.967896
Smchd1	0.152477	0.775179
Smtnl2	0.152471	0.868093
Lgr6	0.152467	1.02548
Etnk1	0.152464	0.920182
Disp3	0.152461	1.05558
Ap4m1	0.152451	0.956443
Lysmd4	0.15245	0.786778
Reep1	0.152433	0.888702
Ergic1	0.152432	0.901278
Eif3c	0.152428	0.783736
Sybu	0.152416	0.907115
Cadm3	0.152411	0.903162
Fzr1	0.152404	0.886856
Rap1a	0.152397	0.963082
Map1lc3b	0.152394	0.842356
Vcp	0.152393	0.76669
Jup	0.152386	0.964581
Diras2	0.152382	1.02765
Slc1a1	0.15238	0.949905
Pus3	0.15237	0.762902
B4galt6	0.152367	0.869961
Lgi2	0.152365	0.929247
Gpd1	0.152363	0.887945
Coro1c	0.15236	0.922843
Btbd1	0.152349	0.93251
Ube2q1	0.152348	0.850738
Napa	0.152346	0.854445
Clec16a	0.152342	0.859511
Wdr89	0.152336	0.844105
Postn	0.152317	0.868788
Emc8	0.152311	0.833457
Pcdhga1	0.152296	0.76533
Gucy1a1	0.15229	0.993168
Lpar1	0.152281	0.905686
Gm44511	0.152279	0.814106
Fst	0.15227	0.961945
Thbs2	0.152263	0.873378
Lypla1	0.152255	1.03567
Neurod1	0.152254	1.04693
Atp5e	0.152251	0.7829
Nckap1	0.152251	0.819081
Prdx3	0.15225	0.871334
Borcs5	0.152238	0.820257
S100b	0.152235	0.861656
Cpne8	0.152234	0.876375
Med29	0.152232	0.914773
Micu1	0.152225	0.757988
Pum2	0.152221	0.886971
Emc10	0.15222	0.83873
Bmp7	0.152214	0.864513
Mmp24	0.15221	0.809233
Cdkn1b	0.152204	1.00369
Far2	0.152204	0.990828
Aagab	0.152204	0.855267
Gm21847	0.1522	0.955001
Nova1	0.152187	0.771575
Add1	0.152182	0.875114
Xiap	0.152179	0.812374
Ido2	0.152177	0.951274
Tomm22	0.152176	0.871573
Trim37	0.152168	0.76371
Bc1	0.152167	0.963062
Tnni3	0.152156	1.04016
Shroom2	0.152154	0.957394
Ubxn6	0.152144	0.842275
Itch	0.152141	0.760897
Wif1	0.152141	1.00128
Cwc15	0.15214	0.875601
Fgfr2	0.152138	0.806721
Caly	0.152135	0.865166
Pik3r1	0.152134	1.00929
Zfp365	0.152133	0.920894
Safb	0.15213	0.838472
Vapb	0.15213	0.923976
Gm20716	0.152127	0.802151
Mat2b	0.152115	0.923534
Ntsr1	0.152107	0.955964
Gtf2f1	0.152103	0.852688
B3galnt1	0.152101	0.888632
Ranbp3l	0.15209	0.782539
Pllp	0.152087	1.03832
Atxn7l1	0.152083	0.683841
Edn3	0.15207	0.815581
Pard6b	0.15207	0.809215
Gm3764	0.152066	0.96527
Zfp182	0.152062	0.918793
Kank2	0.152048	0.905409
G3bp2	0.152043	0.84768
Pitpnc1	0.152041	0.963412
Setd1b	0.152038	0.87215
Col23a1	0.152037	0.839991
Gm46515	0.152036	0.832486
Il4	0.152023	0.866358
Lpgat1	0.152014	0.918675
A830009L08Rik	0.152011	1.03549
Amigo1	0.15201	0.933096
Ppp3cb	0.152002	0.903045
Ly6h	0.152001	0.910884
Grik2	0.151992	0.854223
Smap2	0.151981	0.925541
Camk1	0.151979	0.844652
Gm33838	0.151978	0.870969
Gm35769	0.151978	0.947851
4930441H08Rik	0.151961	0.863525
Phykpl	0.151957	0.873153
Klf13	0.151956	0.986594
Fjx1	0.151955	0.92135
Cdk14	0.151945	0.753726
Fam69c	0.151944	0.881217
Xkr4	0.151944	0.976313
Lgr4	0.151941	0.935173
Cachd1	0.151939	0.94537
C1galt1c1	0.151933	0.785927
B3gat1	0.151916	0.995401
Dusp5	0.151913	1.02417
Ap1s1	0.151912	0.87403
Tmod1	0.151909	0.990483
Cltb	0.151905	0.965112
Srebf2	0.151903	0.854272
Plcd4	0.151902	0.813771
Kcnab2	0.1519	0.954495
Snx21	0.1519	0.885923
Prrc2b	0.151898	0.811984
Rbms3	0.151884	0.846422
Met	0.15188	0.875316
Tra2b	0.151879	0.809997
Trim35	0.151876	0.845896
Stau2	0.151875	0.7708
Cpne3	0.151873	0.91698
Eif5	0.151871	0.822756
Galnt13	0.15187	0.894386
Psmf1	0.15187	0.84472
Stambpl1	0.151868	0.846998
Nlgn2	0.151855	0.985037
Gprin3	0.15185	0.764762
Borcs6	0.15185	0.910794
Padi2	0.151848	1.03487
Larp4b	0.151848	0.752807
Mrfap1	0.151843	0.781011
Tfg	0.151842	0.885868
Gpr1	0.151838	0.952425
G0s2	0.151833	0.992204
Psmc3	0.151828	0.910376
Cdk11b	0.151816	0.778581
Homer1	0.151812	0.950112
Gm26569	0.151812	0.868429
Gm35315	0.151808	0.92118
Tmem143	0.151807	0.837462
Hnrnpul2	0.151803	0.789866
Ddx6	0.151803	0.800559
Tomm70a	0.151796	0.871468
Rnf220	0.151793	0.746086
L1cam	0.151783	1.01444
Hs3st4	0.151776	0.969488
Rundc3a	0.151772	0.864056
Rgs4	0.151751	0.996547
Tnfrsf21	0.151746	0.857738
Atf4	0.151739	0.867732
Ddx24	0.151736	0.848432
Tacc1	0.151731	0.849121
Zfand3	0.15173	0.730118
Mtpn	0.151722	0.815869
Hdac4	0.151719	0.89881
Ankrd13a	0.151715	0.897059
Abcb4	0.151698	0.907156
Nipsnap2	0.151695	0.820677
Fahd2a	0.151687	0.812007
Cacybp	0.151686	0.830034
Vps28	0.151684	0.74887
Clstn3	0.151679	0.991515
Mthfd2l	0.151678	0.951453
Grina	0.151677	0.825006
Rspo3	0.151674	1.00019
Scyl2	0.151668	0.96756
Ppil6	0.151667	0.87039
Ccsap	0.151666	1.00112
Rgs7	0.151661	0.991107
Gm20458	0.151647	0.865775
Mrpl20	0.151644	0.835
Hsh2d	0.151643	0.978341
Psmb2	0.151641	0.76772
Garem1	0.15164	0.938744
Cnrip1	0.151638	0.888344
Gm37422	0.151637	0.921381
Prr18	0.151636	1.11775
Arid1a	0.151616	0.873778
Ermn	0.151615	1.06422
Palmd	0.15161	0.956438
Psma7	0.151606	0.821471
Eif4h	0.151595	0.894527
Gm30676	0.15159	0.948744
Col6a1	0.151588	0.997636
Fam8a1	0.151582	0.854872
Diaph3	0.151581	0.950762
Zscan12	0.15158	0.879796
Tecr	0.151579	0.911055
Dapk1	0.151571	0.831632
Nav2	0.15157	0.875625
Pde10a	0.15156	0.956864
Zfp706	0.15155	0.748527
Psmc4	0.15155	0.87075
Ndufs2	0.151547	0.879101
Slc35d3	0.151547	1.04478
Copg1	0.151544	0.861108
Tfap2a	0.151543	0.918233
Ppp2r5b	0.151529	0.950988
Dkkl1	0.151524	0.981874
Yrdc	0.151521	0.877571
Ypel3	0.151519	0.938869
Rfx4	0.151517	0.925962
Zfr	0.151516	0.831962
Spag16	0.151514	0.944007
9230109A22Rik	0.151513	0.934419
2810455O05Rik	0.151506	1.00259
Ddah2	0.151496	1.04504
Ugcg	0.151494	0.829823
Sf3b2	0.151494	0.804668
Fam207a	0.151491	0.960347
5730480H06Rik	0.151484	0.823747
Gm29536	0.151483	0.919296
D430041D05Rik	0.151474	1.01866
Dnm1l	0.151473	0.819569
Hnrnpdl	0.151469	0.903051
Cds2	0.151466	0.794121
Mlf2	0.15146	0.870077
Skp1a	0.151457	0.785171
Nop9	0.151457	0.838669
Wbp2	0.151453	0.809153
Ndufs7	0.151452	0.882976
Eif1ax	0.151449	0.854833
Pacsin2	0.151449	0.885834
Rsrc2	0.151448	0.747935
Igsf3	0.151437	0.967965
Hs6st2	0.151436	1.00893
Tpp1	0.151426	0.838905
Csnk1g2	0.151423	0.849247
Fgd4	0.15142	0.843283
Pcsk1n	0.151416	0.804064
Ppp1r8	0.151412	0.868573
Skiv2l2	0.15141	0.846608
9530059O14Rik	0.151406	0.97196
Cdc7	0.151393	0.929773
Kif21b	0.151378	0.810936
4930404H11Rik	0.151355	0.929985
Gpn1	0.151352	0.871536
Msra	0.15135	0.890586
Stox2	0.151349	0.860573
S100a6	0.151348	0.888617
Gsk3b	0.151341	0.696467
Cox5b	0.151338	0.865557
Map4k5	0.151321	0.808183
Shprh	0.151317	0.890785
Myo18a	0.151316	0.771226
Taldo1	0.151314	0.854605
Erbb4	0.151313	0.915948
Scd1	0.151305	0.843777
Gga1	0.151299	0.874868
Ppargc1b	0.151294	0.872173
Hadhb	0.151294	0.915096
Dtl	0.151292	0.858893
Acsm3	0.151291	0.94826
Fabp3	0.151288	0.995981
Pura	0.15128	0.825982
Slc9a6	0.151279	0.782388
Trpc7	0.151272	0.995005
Sox9	0.151271	1.09576
Atpif1	0.151271	0.794497
Gabra2	0.151264	0.954112
Poc1a	0.151263	0.888608
Tmem200a	0.151259	0.946692
Tipin	0.151257	0.81613
Slc25a17	0.151251	0.885421
Crp	0.151243	0.935233
Sall3	0.151243	0.901263
Lrig1	0.151241	0.874615
Jpt1	0.151239	1.07011
Slc31a2	0.151235	0.917786
Smarcd3	0.151234	0.97293
Wwox	0.151233	0.837863
Slc52a2	0.151232	0.904755
Zdhhc24	0.151224	0.953351
Hap1	0.151219	0.863866
Tmem108	0.151215	1.02198
Fam196b	0.151212	0.994667
Capza2	0.151212	0.837404
Ccdc92	0.151207	0.918491
Repin1	0.151205	0.857607
Trafd1	0.151205	0.946964
Tceal6	0.151205	0.913513
Plce1	0.151203	0.87467
Hnf4a	0.151187	0.909004
Clta	0.151185	0.85519
Mlh1	0.151185	0.944338
Gm16863	0.151178	0.911516
Nono	0.151175	0.842453
Gm26798	0.151174	0.844045
Plch2	0.151168	1.05835
Evi2a	0.151159	1.06428
Clic5	0.151156	0.90627
AF529169	0.151153	1.01439
Sp100	0.151141	0.85419
Stam	0.151139	0.817862
Hs6st3	0.151136	0.964914
Rrbp1	0.151131	0.794349
Nkx2-2	0.151128	0.80087
Lncenc1	0.151121	0.83457
Prkd3	0.151117	0.875439
Col4a1	0.151116	0.893371
C230088H06Rik	0.151116	0.800787
Mir9-3hg	0.15111	0.887042
Pdcd6	0.151106	0.847876
Pcdhb7	0.151101	0.940514
Katnb1	0.151101	0.889235
Msl1	0.151099	0.811103
Zfhx3	0.151098	0.885541
Gm26713	0.151097	0.864004
Cfl2	0.151095	0.857107
Cartpt	0.151086	1.08901
Lrmda	0.151079	0.883934
Cdkn2d	0.151076	0.821875
Gm40646	0.151074	0.940741
Enho	0.151072	1.03077
Jph3	0.151069	0.941518
Trnt1	0.151068	0.81097
Ncor2	0.151066	0.784636
Hrasls	0.151066	0.917201
Aifm3	0.151052	0.984571
Cmc4	0.15105	0.900474
AC153364.1	0.151049	0.862064
R3hdm1	0.151049	0.889699
Fam234b	0.151044	0.934464
Fxyd6	0.151042	0.975278
Sh3pxd2a	0.151042	0.82414
Ttc14	0.15104	0.746525
D1Ertd622e	0.151039	0.958933
Tmem47	0.151034	1.00154
Nfasc	0.151034	0.858974
Strip1	0.151031	0.81647
Hcn1	0.151028	0.992139
Ptpn1	0.151027	0.957163
Thsd4	0.151027	0.94402
Fgf13	0.151018	1.01191
Chmp2b	0.151018	0.924832
Timm10	0.151017	0.895788
Trim28	0.151016	0.917871
Smdt1	0.15101	0.821498
Caps2	0.15101	1.031
Rbm39	0.151007	0.799441
Atp8b5	0.151005	0.893372
Ptpn20	0.151001	0.937446
Cycs	0.150994	0.91347
Sema5a	0.150992	0.92759
Cbx3	0.150989	0.8342
Magi2	0.150985	0.901823
Ipo13	0.15098	0.951806
Zfyve9	0.150977	0.735088
Rab7	0.150971	0.824148
Crtc1	0.150971	0.962992
Gm9801	0.150969	0.96786
Prkar2a	0.150968	0.805281
Phlda1	0.150965	0.971004
Chn1	0.150963	0.889208
Zfand2b	0.150962	0.940049
Dcun1d2	0.150961	0.941622
Zfp280d	0.150956	0.865888
1700052H01Rik	0.150955	0.87732
Adgrl3	0.150954	0.875766
Acan	0.15095	1.01884
Hspa14	0.150949	0.803762
Chac2	0.150946	0.988556
Gtf3c2	0.150945	0.803229
Celf5	0.150945	0.981451
Fnbp1l	0.150932	1.05921
Zfp451	0.150931	0.745099
Chd9	0.150927	0.739103
Ik	0.150922	0.848122
Ubash3b	0.150911	0.794273
Pianp	0.150909	0.937872
Cdr2	0.150908	0.847123
Acsl3	0.150906	0.850899
Nedd8	0.150905	0.836642
Ccdc138	0.150903	0.940162
Lyn	0.150902	0.918338
Ptk2	0.150902	0.815172
Smc6	0.150901	0.810495
Atrnl1	0.150893	0.911904
Anapc15	0.15089	0.820213
Chst8	0.150886	1.00999
Csmd1	0.150885	0.787772
Rabl2	0.150882	0.87466
Map7d1	0.15088	0.883889
Fam166a	0.150877	0.971718
Ass1	0.150877	1.04639
Cxxc5	0.15087	0.827674
Tmem40	0.15087	0.990175
Islr	0.150865	0.931266
Mtmr14	0.150863	0.744714
Ssbp2	0.150863	0.857371
BC031181	0.150858	0.847512
Rchy1	0.150857	0.924011
Mettl3	0.150854	0.953811
Mga	0.150851	0.812476
Fndc1	0.15085	0.88602
Trpm4	0.15085	0.859079
Snx3	0.150846	0.792008
Foxn2	0.150844	0.949871
Ssrp1	0.150842	0.781076
Dgkz	0.150842	0.947015
Hao1	0.15084	0.86022
Mtch2	0.150833	0.882684
Ccdc184	0.150831	0.857843
Psma5	0.150831	0.876937
Sirt2	0.150831	1.01218
Tmem158	0.150828	0.929351
Hddc3	0.150825	0.880984
B230217C12Rik	0.150822	0.870086
Adarb1	0.150822	0.923788
Kcnj6	0.150819	0.932352
Nat14	0.150818	0.933716
Oat	0.150816	0.882226
Ppp2r5a	0.150814	0.788284
Naaa	0.150803	1.14274
Zranb3	0.150802	0.842467
Crybg1	0.1508	0.859276
Farp1	0.150798	0.939852
Slc27a1	0.150796	0.871198
Gm26542	0.150795	0.983549
Ctnnbip1	0.150794	1.01018
P4htm	0.15079	0.849951
Gabrb2	0.150787	1.02455
Pcmt1	0.150785	0.838765
Gm17501	0.150777	0.872003
Cnot4	0.150777	1.05608
R3hdm4	0.150776	0.938756
Adamts19	0.150771	1.01595
Rtkn	0.150769	0.830072
Gm28845	0.150768	0.924217
Pdzrn4	0.150766	1.03731
Elmo1	0.150763	0.776883
Ybx1	0.150761	0.954269
Mrs2	0.150754	0.831671
Zfp874b	0.150751	1.00659
Ndufa2	0.150751	0.723793
Ubl5	0.150743	0.7897
Mtf1	0.150741	0.787114
Star	0.150738	0.839974
Ryr2	0.150718	0.840853
Anks6	0.150715	0.98645
Hlf	0.150712	0.986942
Plek	0.150708	0.865782
Gm15834	0.150702	0.911652
Carhsp1	0.150702	1.13688
Etfdh	0.150697	0.863559
Kirrel	0.150693	0.879421
Wdr73	0.150691	0.830991
Raly	0.150689	0.70872
Bmp4	0.150675	0.8052
Mrpl38	0.150674	0.871389
Tmem178b	0.150674	0.96714
Klf9	0.150671	0.913708
Phf10	0.150664	0.884459
Clcn1	0.150663	1.00022
Mast3	0.150662	1.01267
Ofcc1	0.15066	0.897557
B3gat3	0.150654	0.851632
Cdc42ep3	0.150653	0.920406
Rhot1	0.150653	0.762435
Cyfip2	0.150653	0.828403
Stk25	0.150651	0.833804
Rpl14	0.150647	0.884514
Vmac	0.150643	0.989784
Adamts7	0.150643	0.917034
Clasp1	0.150642	0.906023
Atpaf1	0.150641	0.927904
Dlx6os1	0.150641	0.937679
Ndufb7	0.150641	0.821972
Stard8	0.150637	1.05323
Cplx2	0.150635	0.96436
Mafa	0.150629	1.01504
Lonrf2	0.150626	0.873918
Pds5b	0.150624	0.761127
Cdca7l	0.150622	0.853054
Psd	0.150621	0.959892
Sdcbp	0.150621	0.923652
Gm34609	0.150614	1.00524
Zfp207	0.15061	0.746703
Phactr1	0.150609	0.8264
Dync1h1	0.150609	0.817918
Kif1b	0.150608	0.991007
Foxo1	0.150608	0.898248
Tmem121b	0.150607	0.92364
Haus3	0.150605	0.859052
Tmc2	0.150602	0.828628
Rasa1	0.150597	0.950507
Gm20503	0.15059	0.915863
Npdc1	0.150589	0.759156
Pde7b	0.150587	0.937251
Ntrk2	0.150587	1.00582
Lysmd2	0.150585	0.890806
Npepps	0.150573	0.836757
Emsy	0.150572	0.870524
Rasa4	0.150571	1.05758
Rad21	0.15057	0.822415
Ikbkb	0.150569	0.910466
Fam222b	0.150568	0.962693
Cstf2t	0.150568	0.903738
Wdr13	0.150562	0.91268
S100a1	0.150562	0.913873
Mtmr9	0.150559	0.827214
Cacna1e	0.150559	0.938799
Cmtr1	0.150558	0.924725
Ttll11	0.15055	0.771745
Etfbkmt	0.150542	0.955458
Mzt2	0.150541	0.937411
Hip1r	0.15054	0.764207
Otud7a	0.15054	0.82748
Gm5441	0.150538	0.893621
Gm47889	0.150537	0.789491
A330008L17Rik	0.150535	0.823168
Msantd3	0.150529	0.934056
Rnf165	0.150524	0.796244
Akr1c18	0.150521	1.0176
Cyfip1	0.150518	0.800104
Arhgap44	0.150516	1.04961
Tob1	0.150516	0.857524
Lepr	0.150515	0.829854
Oprd1	0.150514	0.981665
AC157554.2	0.150512	0.854976
Nell1	0.150511	0.954597
Ndufv2	0.150509	0.823315
Ankrd10	0.150506	0.86489
Hsbp1	0.150506	0.826666
Eif5a	0.150505	0.818581
Angpt1	0.150491	0.946729
Pakap	0.150487	0.88662
Use1	0.150481	0.823661
Capn2	0.150481	0.877118
Tnfaip8	0.150478	1.00252
Ppp1r16a	0.150471	0.870228
Csmd2	0.150471	0.969498
Bmyc	0.150469	0.847902
Alg9	0.150464	0.762943
Zfp235	0.150463	0.935588
Cbfa2t2	0.150461	0.701064
Fryl	0.150457	0.975589
Tdrd9	0.150457	0.962828
Syne1	0.150454	0.869669
Klhl9	0.150452	0.789908
Gramd1a	0.150451	0.850499
Fn3k	0.15045	0.886723
Sox6	0.150449	0.982704
Gm44196	0.150442	0.901858
Cux2	0.150435	1.00268
Aste1	0.150434	0.815437
Mapre2	0.150429	0.777568
Farsb	0.150429	0.853762
Elfn1	0.150425	0.987492
Tbccd1	0.150423	0.883954
Abca8b	0.15042	0.854082
Fxyd1	0.150419	0.869688
Tm6sf1	0.150417	0.947829
Gpr22	0.150415	1.00714
Sqstm1	0.150415	0.777448
Chd3os	0.150414	0.882639
Tarm1	0.150414	1.01798
Rfesd	0.150413	0.724736
Trpc4	0.15041	0.958647
Qpct	0.150405	0.990235
Hs3st3b1	0.1504	1.08923
Hira	0.150397	0.801362
Gm20390	0.150396	0.950907
Xpo7	0.150395	0.836267
Ufl1	0.150393	0.877547
Nox1	0.150387	0.886066
Hnrnpc	0.150385	0.781427
Jmjd8	0.150382	0.772518
Ubfd1	0.150382	0.955957
Gsk3a	0.15038	0.808733
Tmem183a	0.150379	0.821807
Ypel2	0.150378	0.95057
Zmat2	0.150378	0.864682
Ephx4	0.150374	1.01745
Trim44	0.150371	0.825989
B4gat1	0.150371	0.950061
Pkia	0.150363	0.790622
Psmd12	0.150363	0.889881
Efl1	0.150358	0.804128
Lin7c	0.150356	0.958144
Dpf2	0.150355	0.848641
Rad54l	0.150354	0.86678
Ppp2r2b	0.150349	0.852774
Fech	0.150348	0.935098
Zmym1	0.150346	0.852647
Hdac11	0.150346	0.84567
Cmtm7	0.150346	0.849286
D6Wsu163e	0.150345	0.842022
Gm44596	0.150345	0.831169
Dst	0.150343	0.985813
Arl13b	0.150343	0.892725
Atp6v1f	0.150342	0.842218
Crbn	0.15034	0.950861
G3bp1	0.150338	0.7713
Rnf169	0.150325	0.915762
Adprh	0.15032	0.876854
Trmu	0.150318	0.954051
Spryd3	0.150306	0.902919
Fuz	0.150304	0.875007
Ntrk3	0.150303	0.861279
Vps29	0.1503	0.88248
Hspa13	0.150299	0.959457
Bsg	0.150296	0.951988
Gm47599	0.150295	0.947812
Gm11549	0.150294	1.02962
Copb1	0.150294	0.718655
Khsrp	0.150289	0.925629
Cacna1a	0.150287	0.839816
Msh3	0.150286	0.878016
Tmem167	0.150285	0.746884
Pcsk2	0.15028	0.828725
Kcnmb2	0.150278	0.984094
Snx12	0.150272	0.747147
Ssb	0.150264	0.778541
Slc35f1	0.15026	0.922172
Gatad2b	0.150259	0.805354
Tmem18	0.150251	0.849331
Dopey1	0.150246	0.823293
Gabpb1	0.150241	0.787152
Gorasp2	0.150241	0.792238
Wisp1	0.150236	1.0257
Zdhhc21	0.150235	0.794535
Dguok	0.150234	0.738068
Tle4	0.150234	0.867231
Slc7a4	0.150233	0.88906
Ndufb6	0.150231	0.903913
Lgals1	0.150227	0.806801
Ehd4	0.150227	0.981693
Lmtk2	0.150221	0.990141
Cmtm6	0.15022	0.939004
Mycl	0.15022	0.888884
[truncated: 1 more rows]

## Sheet: fig4c
Gene	Raw_Morans_I	Refined_Morans_I			Condition	Count	Mean	Median	Std	Min	Max	Q25	Q75
Gad2	0.203437	0.731783			Raw	33	0.32943	0.245177	0.166882	0.171794	0.844442	0.213091	0.463339
Slc32a1	0.236052	0.782341			Refined	33	0.912614	0.898384	0.122749	0.672749	1.16312	0.821268	1.00653
Crhbp	0.195247	0.672749
Cnr1	0.375315	0.99841
Vip	0.191087	0.963801
Cpne5	0.508457	1.00921
Pthlh	0.171794	0.858553
Crh	0.214424	1.03029
Tbr1	0.360569	0.936209
Lamp5	0.559422	0.961552
Rorb	0.844442	1.16312
Syt6	0.64202	1.1548
Kcnip2	0.62784	1.05923
Aldoc	0.245177	0.829359
Gfap	0.491054	0.980091
Serpinf1	0.210093	0.890697
Mfge8	0.203978	0.755733
Sox10	0.536209	1.00653
Plp1	0.518943	1.0744
Pdgfra	0.198626	0.994151
Bmp4	0.285177	1.02877
Itpr2	0.25312	0.894409
Tmem2	0.243514	0.886515
Ctps	0.245785	0.813385
Anln	0.25695	0.898384
Mrc1	0.222928	1.01337
Hexb	0.213091	0.837574
Ttr	0.231021	0.769225
Foxj1	0.463339	0.821268
Vtn	0.205114	0.739532
Flt1	0.227873	0.741848
Apln	0.236211	0.882245
Acta2	0.252889	0.936746

## Sheet: fig5c
source	native	name	p_value	neg_log10_pvalue	query_size	intersection_size	term_size
KEGG	KEGG:04640	Hematopoietic cell lineage	5.11e-10	9.29153	28	9	92
GO:BP	GO:0050776	regulation of immune response	8.5e-10	9.0704	35	16	947
GO:CC	GO:0009897	external side of plasma membrane	4.64e-09	8.33332	35	11	408
GO:BP	GO:0002252	immune effector process	7.41e-09	8.13009	35	14	732
GO:BP	GO:0006955	immune response	9.39e-09	8.02714	35	20	2070
GO:CC	GO:0098552	side of membrane	1.1e-08	7.95842	35	13	746
GO:BP	GO:0002682	regulation of immune system process	1.31e-08	7.8823	35	18	1581
GO:BP	GO:0045321	leukocyte activation	2.4e-08	7.62011	35	15	980
GO:BP	GO:0002376	immune system process	3.97e-08	7.40071	35	22	2871
GO:BP	GO:0002684	positive regulation of immune system process	1.21e-07	6.91662	35	15	1099

[truncated: 3 more sheets: fig5e, fig6f, fig7a]
